# Supplementary material for: Differential role of cytosolic Hsp70s in longevity assurance and protein quality control
Source: PLoS Genet. 2021 Jan 11;17(1):e1008951. doi: 10.1371/journal.pgen.1008951 (PMC7822560; doi:10.1371/journal.pgen.1008951)
Supplement: S1 Table — Quantification of images of 2D-protein gels with protein extracts from WT, PGPDSSA4, ssa1Δ ssa2Δ and ssa1Δ ssa2Δ PGPDSSA4. Shown are the raw mean grey values of each Ssa4-spot from each strain and gel, the Act1-normalized Ssa4 spot values and the relative Ssa4 levels normalized to WT. Yellow: WT, Purple: ssa1Δ ssa2Δ, Green: PGPDSSA4 and Red: ssa1Δ ssa2Δ PGPDSSA4. Connected to S1B Fig. (XLSX) [file pgen.1008951.s008.xlsx]

## Sheet: 2D gel data
20130530 2-d quantification
Gels measured in ImageJ
					Collected results
Gel	Act1	Ssa4	Ssa4 normalised to Act1		Strain	Average	Relative values			Avg. normalised to WT	stdav
wt aligned	41286.5	1310.2	0.0317344		WT	0.0395251	0.802894	1.64497	0.552139	1	0.572457
aligned 120613-5 ssa12	35674.5	37787.9	1.05924		PGPDSSA4	0.813208	18.9183	22.2307		20.5745	2.34218
aligned 120613-11 ssa12	37608.4	33275.2	0.884782		ssa1Δ ssa2Δ	0.972012	26.7992	22.3853		24.5923	3.12108
aligned 130410-2 WT 2	38108.8	2477.74	0.0650174		ssa1Δ ssa2Δ PGPDSSA4	1.45757	36.9458	36.8085		36.8772	0.0970556
aligned 130410-4 GPDSSA4 2	37363.9	27938.8	0.747748
aligned 130410-9 SSA12GPDSSA4 1	24026.3	35085.3	1.46029
aligned 130410-10 SSA12GPDSSA4 2	34334.2	49951.4	1.45486
wt reference	35870.8	782.82	0.0218233
aligned 130410-3 GPDSSA4 1	36562.8	32126.6	0.878668
