# Supplementary material for: Differential role of cytosolic Hsp70s in longevity assurance and protein quality control
Source: PLoS Genet. 2021 Jan 11;17(1):e1008951. doi: 10.1371/journal.pgen.1008951 (PMC7822560; doi:10.1371/journal.pgen.1008951)
Supplement: S2 Table — Quantification of images of Western blots with antibodies against Hsp70 and Pgk1 in protein extracts from WT, ssa1Δ ssa2Δ and ssa1Δ ssa2Δ PGPDSSA4 (Tab 1) and WT and ssa1Δ ssa2Δ with the following plasmids: pRS415 (empty vector), pSSA1, pSSA4, pNBDsw, pSBDsw and pCTDsw (Tab 2). Shown are the Area, Percent of total signal (Percent), “Relative density” (normalized to the corresponding Pgk1 band) and “Adjusted density” (normalized to the WT control Relative density). Connected to S1D and S2B Fig. (XLSX) [file pgen.1008951.s009.xlsx]

## Sheet: Hsp70
Samples: 180409 Gel: 180410 Detection: 180411 Analysis: 180411 BY4741, SSA4OE, ssa1Δ ssa2Δ, ssa1Δ ssa2Δ SSA4OE						Samples: 180413 Gel: 180416 Detection: 180417 Analysis: 180417 BY4741, SSA4OE, ssa1Δ ssa2Δ, ssa1Δ ssa2Δ SSA4OE
αHsp70 Sample	Area	Percent	Relative density	Adjusted density		αHsp70 Sample	Area	Percent	Relative density	Adjusted density
BY4741 30 °C	4727.77	16.135	1.27995	1		BY4741 30 °C	4546.77	13.7	1.1235	1
SSA4OE 30 °C	3670.23	12.526	1.45061	1.13334		SSA4OE 30 °C	6360.43	19.164	1.59143	1.41649
ssa1Δ ssa2Δ 30 °C	2399.28	8.188	0.610498	0.476972		ssa1Δ ssa2Δ 30 °C	2669.87	8.044	0.569124	0.506562
ssa1Δ ssa2Δ SSA4OE 30 °C	3664.87	12.507	0.80343	0.627706		ssa1Δ ssa2Δ SSA4OE 30 °C	2791.87	8.412	0.679373	0.604692
PGK Standard	Area	Percent	Relative density			PGK Standard	Area	Percent	Relative density
BY4741 30 °C	5512.18	12.606	1			BY4741 30 °C	10695.1	12.194	1
SSA4OE 30 °C	3775.77	8.635	0.684991			SSA4OE 30 °C	10561.2	12.042	0.987535
ssa1Δ ssa2Δ 30 °C	5865.01	13.412	1.06394			ssa1Δ ssa2Δ 30 °C	12396.8	14.134	1.15909
ssa1Δ ssa2Δ SSA4OE 30 °C	6807.08	15.567	1.23489			ssa1Δ ssa2Δ SSA4OE 30 °C	10859.8	12.382	1.01542

## Sheet: Hsp70 with the SSA1-4 construct
Samples: 180719 Gel: 180725 Detection: 180726 Analysis: 180726						Samples: 180724 Gel: 180725 Detection: 180726 Analysis: 180726
αHsp70 Sample	Area	Percent	Relative density	Adjusted density		αHsp70 Sample	Area	Percent	Relative density	Adjusted density
WT pRS415 control	1572.7	4.615	0.800104	1		WT pRS415 control	1191.38	3.007	0.653554	1
ssa1Δ ssa2Δ pRS415 control	1083.63	3.18	0.40294	0.503609		ssa1Δ ssa2Δ pRS415 control	1555.21	3.926	0.533787	0.816745
ssa1Δ ssa2Δ pSSA1 control	1085.58	3.185	0.884722	1.10576		ssa1Δ ssa2Δ pSSA1 control	3164.11	7.987	0.947787	1.45021
ssa1Δ ssa2Δ pSSA4 control	2732.41	8.017	1.31233	1.64019		ssa1Δ ssa2Δ pSSA4 control	2397.75	6.052	1.11414	1.70474
ssa1Δ ssa2Δ pNBD control	2669.99	7.834	1.07921	1.34884		ssa1Δ ssa2Δ pNBD control	2407.34	6.076	1.30414	1.99546
ssa1Δ ssa2Δ pSBD control	1452.16	4.261	0.696697	0.870758		ssa1Δ ssa2Δ pSBD control	1977.46	4.991	1.54616	2.36577
ssa1Δ ssa2Δ pCTD+RC control	1781.58	5.228	0.869594	1.08685		ssa1Δ ssa2Δ pCTD+RC control	2900.58	7.321	1.348	2.06257
WT pRS415 42 °C 30 min	2089.41	6.131	0.803749	1.00456		WT pRS415 42 °C 30 min	1917.04	4.839	1.33453	2.04196
ssa1Δ ssa2Δ pRS415 42 °C 30 min	1526.92	4.48	0.388484	0.485542		ssa1Δ ssa2Δ pRS415 42 °C 30 min	2929.63	7.395	0.558071	0.853903
ssa1Δ ssa2Δ pSSA1 42 °C 30 min	1423.16	4.176	1.31985	1.6496		ssa1Δ ssa2Δ pSSA1 42 °C 30 min	2965.11	7.484	0.755273	1.15564
ssa1Δ ssa2Δ pSSA4 42 °C 30 min	2714.7	7.965	1.49774	1.87194		ssa1Δ ssa2Δ pSSA4 42 °C 30 min	3874.36	9.779	1.12144	1.71592
ssa1Δ ssa2Δ pNBD 42 °C 30 min	4906.53	14.397	1.36633	1.70769		ssa1Δ ssa2Δ pNBD 42 °C 30 min	4693.11	11.846	1.23821	1.89459
ssa1Δ ssa2Δ pSBD 42 °C 30 min	4452.72	13.065	1.18503	1.4811		ssa1Δ ssa2Δ pSBD 42 °C 30 min	4212.18	10.632	1.00179	1.53284
ssa1Δ ssa2Δ pCTD+RC 42 °C 30 min	4589.31	13.466	1.67467	2.09306		ssa1Δ ssa2Δ pCTD+RC 42 °C 30 min	3432.82	8.665	1.67213	2.55853
PGK Standard	Area	Percent	Relative density			PGK Standard	Area	Percent	Relative density
WT pRS415 control	2132.82	5.768	1			WT pRS415 control	1575.58	4.601	1
ssa1Δ ssa2Δ pRS415 control	2918.23	7.892	1.36824			ssa1Δ ssa2Δ pRS415 control	2518.82	7.355	1.59857
ssa1Δ ssa2Δ pSSA1 control	1331.16	3.6	0.624133			ssa1Δ ssa2Δ pSSA1 control	2885.94	8.427	1.83156
ssa1Δ ssa2Δ pSSA4 control	2258.82	6.109	1.05912			ssa1Δ ssa2Δ pSSA4 control	1860.28	5.432	1.18061
ssa1Δ ssa2Δ pNBD control	2683.94	7.259	1.2585			ssa1Δ ssa2Δ pNBD control	1595.7	4.659	1.01261
ssa1Δ ssa2Δ pSBD control	2261.53	6.116	1.06033			ssa1Δ ssa2Δ pSBD control	1105.46	3.228	0.701587
ssa1Δ ssa2Δ pCTD+RC control	2222.99	6.012	1.0423			ssa1Δ ssa2Δ pCTD+RC control	1859.87	5.431	1.1804
WT pRS415 42 °C 30 min	2820.36	7.628	1.32247			WT pRS415 42 °C 30 min	1241.75	3.626	0.78809
ssa1Δ ssa2Δ pRS415 42 °C 30 min	4264.06	11.532	1.99931			ssa1Δ ssa2Δ pRS415 42 °C 30 min	4538.06	13.251	2.88003
ssa1Δ ssa2Δ pSSA1 42 °C 30 min	1169.99	3.164	0.548544			ssa1Δ ssa2Δ pSSA1 42 °C 30 min	3393.65	9.909	2.15366
ssa1Δ ssa2Δ pSSA4 42 °C 30 min	1966.28	5.318	0.921983			ssa1Δ ssa2Δ pSSA4 42 °C 30 min	2986.53	8.72	1.89524
ssa1Δ ssa2Δ pNBD 42 °C 30 min	3896.06	10.537	1.8268			ssa1Δ ssa2Δ pNBD 42 °C 30 min	3276.36	9.567	2.07933
ssa1Δ ssa2Δ pSBD 42 °C 30 min	4076.6	11.025	1.91141			ssa1Δ ssa2Δ pSBD 42 °C 30 min	3634.65	10.613	2.30667
ssa1Δ ssa2Δ pCTD+RC 42 °C 30 min	2973.23	8.041	1.39407			ssa1Δ ssa2Δ pCTD+RC 42 °C 30 min	1774.65	5.182	1.12628
