# Supplementary material for: Differential role of cytosolic Hsp70s in longevity assurance and protein quality control
Source: PLoS Genet. 2021 Jan 11;17(1):e1008951. doi: 10.1371/journal.pgen.1008951 (PMC7822560; doi:10.1371/journal.pgen.1008951)
Supplement: S3 Table — Tabulated scoring of number of cells with at least one foci in WT, ssa1Δ ssa2Δ and ssa1Δ ssa2Δ PGPDSSA4 strains with GFP-tagged Mca1. Connected to Fig 1C. (XLSX) [file pgen.1008951.s010.xlsx]

## Sheet: 170612
170612 Mca1-GFP foci during exponential growth			strains used:	ssa1/2∆∆ transf 1
Cells were grown in YPD @30°C.				ssa1/2∆∆ Ssa4OE transf 1
WT				ssa1/2∆∆				ssa1/2ΔΔ Ssa4OE
Before HS	Cells with foci	Tot img of Cells	% Cells w. foci	Before HS	Cells with foci	Tot img of Cells	% Cells w. foci	Before HS	Cells with foci	Tot img of Cells	% Cells w. foci
wt img1	1	175		ssa1/2∆∆ img1	63	200		ssa1/2∆∆ Ssa4OE img1	17	98
wt img2	1	25						ssa1/2∆∆ Ssa4OE img2	17	102
Tot	2	200	0.01	Tot	63	200	0.315	Tot	34	200	0.17

## Sheet: 170620
170620 Mca1-GFP foci during exponential growth			strains used:	ssa1/2∆∆ transf 1
Cells were grown in YPD @30°C.				ssa1/2∆∆ Ssa4OE transf 1
WT				ssa1/2∆∆				ssa1/2ΔΔ Ssa4OE
Before HS	Cells with foci	Tot img of Cells	% Cells w. foci	Before HS	Cells with foci	Tot img of Cells	% Cells w. foci	Before HS	Cells with foci	Tot img of Cells	% Cells w. foci
wt img1	0	188		ssa1/2∆∆ img1	52	134		ssa1/2∆∆ Ssa4OE img1	12	200
wt img2	0	12		ssa1/2∆∆ img1	25	66
Tot	0	200	0	Tot	52	134	0.38806	Tot	12	200	0.06

## Sheet: 170704
170620 Mca1-GFP foci during exponential growth					strains used:	ssa1/2∆∆ transf 3
Cells were grown in YPD @30°C.						ssa1/2∆∆ Ssa4OE transf 1
WT				ssa1/2∆∆				ssa1/2ΔΔ Ssa4OE
Before HS	Cells with foci	Tot img of Cells	% Cells w. foci	Before HS	Cells with foci	Tot img of Cells	% Cells w. foci	Before HS	Cells with foci	Tot img of Cells	% Cells w. foci
wt img1	0	65		ssa1/2∆∆ img1	14	67		ssa1/2∆∆ Ssa4OE img1	1	71
wt img2	2	135		ssa1/2∆∆ img3	15	49		ssa1/2∆∆ Ssa4OE img2	1	98
				ssa1/2∆∆ img2	12	58		ssa1/2∆∆ Ssa4OE img3	0	31
				ssa1/2∆∆ img4	7	26
Tot	2	200	0.01	Tot	48	200	0.24	Tot	2	200	0.01
