# Supplementary material for: Differential role of cytosolic Hsp70s in longevity assurance and protein quality control
Source: PLoS Genet. 2021 Jan 11;17(1):e1008951. doi: 10.1371/journal.pgen.1008951 (PMC7822560; doi:10.1371/journal.pgen.1008951)
Supplement: S4 Table — Tabulated scoring of number of cells with at least one foci (connected to Fig 1C), classification of the cells with foci into either class 1, class 2 or class 3 phenotypes (connected to Fig 1F), the associated O.D values at the time of sampling and the O.D. adjusted number of cells with foci during recovery (connected to Fig 3D). (XLSX) [file pgen.1008951.s011.xlsx]

## Sheet: 170515 clone 2
Counted on 170516-170530												BY4741 guk1-7-GFP control
170515 BY4741 guk1-7-GFP clone 2												Image 1
Condition	Time	Cells	O.D.600	Cells w. foci	No. of foci	% cells w. foci	% class 1	% class 2	% class 3	Foci per cell		Cell no.	1	2	3	4	5	6	7	8	9	10	11	12	13	14	15	16	17	18	19	20	21	22	23	24	25	26	27	28	29	30	31	32	33	34	35	36	37
Control	N/A	200	0.500	16	16	0.08	1	0	0	1		Foci	1	1	1	0	0	0	0	0	0	0	0	0	0	0	0	0	0	0	0	0	0	0	0	0	0	0	0	0	0	0	0	0	0	0	0	0	0
42 °C	30 min	200	0.780	200	1470	1	0.015	0.01	0.975	7.35		Image 2
Recovery	20 min	200	0.910	166	421	0.83	0.283133	0.301205	0.415663	2.53614		Cell no.	1	2	3	4	5	6	7	8	9	10	11	12	13	14	15	16	17	18	19	20	21	22	23	24	25	26	27	28	29	30	31	32	33	34	35	36	37
Recovery	40 min	200	1.020	71	85	0.355	0.830986	0.140845	0.028169	1.19718		Foci	1	1	1	1	1	1	0	0	0	0	0	0	0	0	0	0	0	0	0	0	0	0	0	0	0	0	0	0	0	0	0	0	0	0	0	0	0
Recovery	60 min	200	1.060	25	30	0.125	0.96	0	0.04	1.2		Image 3
												Cell no.	1	2	3	4	5	6	7	8	9	10	11	12	13	14	15	16	17	18	19	20	21	22	23	24	25	26	27	28	29	30	31	32	33	34	35	36	37
170515 BY4741 ssa1Δ ssa2Δ guk1-7-GFP clone 2												Foci	1	0	0	0	0	0	0	0	0	0	0	0	0	0	0	0	0	0	0	0	0	0	0	0	0	0	0	0	0	0	0	0	0	0	0	0	0
Condition	Time	Cells	O.D.600	Cells w. foci	No. of foci	% cells w. foci	% class 1	% class 2	% class 3	Foci per cell		Image 4
Control	N/A	200	0.480	166	265	0.83	0.620482	0.216867	0.162651	1.59639		Cell no.	1	2	3	4	5	6	7	8	9	10	11	12	13	14	15	16	17	18	19	20	21	22	23	24	25	26	27	28	29	30	31	32	33	34	35	36	37
42 °C	30 min	200	0.570	200	713	1	0.05	0.2	0.75	3.565		Foci	1	1	1	1	1	1	0	0	0	0	0	0	0	0	0	0	0	0	0	0	0	0	0	0	0	0	0	0	0	0	0	0	0	0	0	0	0
Recovery	20 min	200	0.810	193	550	0.965	0.129534	0.326425	0.544041	2.84974		BY4741 guk1-7-GFP 42 °C 30 min
Recovery	40 min	200	0.770	183	430	0.915	0.273224	0.333333	0.393443	2.34973		Image 1
Recovery	60 min	200	0.800	184	503	0.92	0.157609	0.347826	0.494565	2.7337		Cell no.	1	2	3	4	5	6	7	8	9	10	11	12	13	14	15	16	17	18	19	20	21	22	23	24	25	26	27	28	29	30	31	32	33	34	35	36	37
												Foci	7	3	10	7	10	6	7	8	3	12	12	4	6	4	9	7	12	9	9	7	8	7	6	5	7	4	13	7	10	10	11	5	9	7	11	4	6
170515 BY4741 ssa1Δ ssa2Δ ↑GPD-SSA4 guk1-7-GFP clone 2												Image 2
Condition	Time	Cells	O.D.600	Cells w. foci	No. of foci	% cells w. foci	% class 1	% class 2	% class 3	Foci per cell		Cell no.	1	2	3	4	5	6	7	8	9	10	11	12	13	14	15	16	17	18	19	20	21	22	23	24	25	26	27	28	29	30	31	32	33	34	35	36	37
Control	N/A	200	0.500	89	104	0.445	0.88764	0.0786517	0.0337079	1.16854		Foci	6	8	5	8	7	6	6	7	6	13	9	3	1	9	9	11	10	11	7	4	6	5	11	9	11	6	6	6	5	13	12	7	9	9	6	5	6
42 °C	30 min	200	0.670	200	765	1	0.035	0.135	0.83	3.825		Image 3
Recovery	20 min	200	0.750	183	478	0.915	0.234973	0.26776	0.497268	2.61202		Cell no.	1	2	3	4	5	6	7	8	9	10	11	12	13	14	15	16	17	18	19	20	21	22	23	24	25	26	27	28	29	30	31	32	33	34	35	36	37
Recovery	40 min	200	0.760	139	197	0.695	0.676259	0.251799	0.0719424	1.41727		Foci	3	7	5	7	5	9	5	6	4	7	13	10	8	6	12	15	11	10	8	10	6	6	4	6	8	8	14	2	7	9	3	6	6	5	4	6	11
Recovery	60 min	200	0.860	107	139	0.535	0.766355	0.168224	0.0654206	1.29907		Image 4
												Cell no.	1	2	3	4	5	6	7	8	9	10	11	12	13	14	15	16	17	18	19	20	21	22	23	24	25	26	27	28	29	30	31	32	33	34	35	36	37
O.D.600					Adjusted O.D.600							Foci	9	10	6	8	4	14	10	6	10	6	8	6	11	12	8	6	3	5	5	1	9	5	13	8	6	12	6	3	5	10	12	5	9	8	9	13	3
Condition	Time	WT	ΔΔ	ΔΔOE	Condition	Time	WT	ΔΔ	ΔΔOE			BY4741 guk1-7-GFP recovery 20 minutes
Control	N/A	0.5	0.48	0.5	42 °C	30 min	1	1	1			Image 1
42 °C	30 min	0.78	0.57	0.67	Recovery	20 min	1.16667	1.42105	1.1194			Cell no.	1	2	3	4	5	6	7	8	9	10	11	12	13	14	15	16	17	18	19	20	21	22	23	24	25	26	27	28	29	30	31	32	33	34	35	36	37
Recovery	20 min	0.91	0.81	0.75	Recovery	40 min	1.30769	1.35088	1.13433			Foci	2	4	4	4	0	3	6	8	4	2	1	4	2	2	2	2	4	1	2	2	7	4	1	4	3	2	2	2	1	1	1	3	2	1	2	0	1
Recovery	40 min	1.02	0.77	0.76	Recovery	60 min	1.35897	1.40351	1.28358			Image 2
Recovery	60 min	1.06	0.8	0.86								Cell no.	1	2	3	4	5	6	7	8	9	10	11	12	13	14	15	16	17	18	19	20	21	22	23	24	25	26	27	28	29	30	31	32	33	34	35	36	37
												Foci	1	1	1	0	4	1	1	5	5	2	3	2	2	1	2	2	3	4	2	0	0	2	3	1	2	1	1	1	4	1	4	4	3	0	2	4	1
Adjusted cells with foci												Image 3
Condition	Time	WT	ΔΔ	ΔΔOE								Cell no.	1	2	3	4	5	6	7	8	9	10	11	12	13	14	15	16	17	18	19	20	21	22	23	24	25	26	27	28	29	30	31	32	33	34	35	36	37
42 °C	30 min	200	200	200								Foci	3	2	1	0	0	2	5	1	4	2	2	3	3	2	0	4	0	0	0	3	2	0	3	3	2	2	6	4	2	6	3	2	2	5	1	3	2
Recovery	20 min	193.667	274.263	204.851								Image 4
Recovery	40 min	92.8462	247.211	157.672								Cell no.	1	2	3	4	5	6	7	8	9	10	11	12	13	14	15	16	17	18	19	20	21	22	23	24	25	26	27	28	29	30	31	32	33	34	35	36	37
Recovery	60 min	33.9744	258.246	137.343								Foci	1	0	0	0	2	0	1	2	0	2	3	3	2	2	3	0	0	2	4	1	0	3	1	2	2	2	3	1	1	4	0	1	1	0	1	0	5
% Adjusted cells with foci												BY4741 guk1-7-GFP recovery 40 minutes
Condition	Time	WT	ΔΔ	ΔΔOE								Image 1
42 °C	30 min	1	1	1								Cell no.	1	2	3	4	5	6	7	8	9	10	11	12	13	14	15	16	17	18	19	20	21	22	23	24	25	26	27	28	29	30	31	32	33	34	35	36	37
Recovery	20 min	0.968333	1	1								Foci	1	1	1	3	1	1	1	1	1	2	1	1	1	1	2	1	1	2	1	1	1	2	1	1	0	0	0	0	0	0	0	0	0	0	0	0	0
Recovery	40 min	0.464231	1	0.788358								Image 2
Recovery	60 min	0.169872	1	0.686716								Cell no.	1	2	3	4	5	6	7	8	9	10	11	12	13	14	15	16	17	18	19	20	21	22	23	24	25	26	27	28	29	30	31	32	33	34	35	36	37
												Foci	1	1	1	1	1	1	1	1	1	1	1	1	2	1	1	1	1	2	0	0	0	0	0	0	0	0	0	0	0	0	0	0	0	0	0	0	0
												Image 3
												Cell no.	1	2	3	4	5	6	7	8	9	10	11	12	13	14	15	16	17	18	19	20	21	22	23	24	25	26	27	28	29	30	31	32	33	34	35	36	37
												Foci	2	1	1	1	1	1	1	1	1	1	1	1	2	2	0	0	0	0	0	0	0	0	0	0	0	0	0	0	0	0	0	0	0	0	0	0	0
												Image 4
												Cell no.	1	2	3	4	5	6	7	8	9	10	11	12	13	14	15	16	17	18	19	20	21	22	23	24	25	26	27	28	29	30	31	32	33	34	35	36	37
												Foci	1	1	3	2	1	1	1	1	1	1	1	1	1	1	1	0	0	0	0	0	0	0	0	0	0	0	0	0	0	0	0	0	0	0	0	0	0
												BY4741 guk1-7-GFP recovery 60 minutes
												Image 1
												Cell no.	1	2	3	4	5	6	7	8	9	10	11	12	13	14	15	16	17	18	19	20	21	22	23	24	25	26	27	28	29	30	31	32	33	34	35	36	37
												Foci	1	1	1	0	0	0	0	0	0	0	0	0	0	0	0	0	0	0	0	0	0	0	0	0	0	0	0	0	0	0	0	0	0	0	0	0	0
												Image 2
												Cell no.	1	2	3	4	5	6	7	8	9	10	11	12	13	14	15	16	17	18	19	20	21	22	23	24	25	26	27	28	29	30	31	32	33	34	35	36	37
												Foci	1	1	1	1	1	0	0	0	0	0	0	0	0	0	0	0	0	0	0	0	0	0	0	0	0	0	0	0	0	0	0	0	0	0	0	0	0
												Image 3
												Cell no.	1	2	3	4	5	6	7	8	9	10	11	12	13	14	15	16	17	18	19	20	21	22	23	24	25	26	27	28	29	30	31	32	33	34	35	36	37
												Foci	1	1	1	1	0	0	0	0	0	0	0	0	0	0	0	0	0	0	0	0	0	0	0	0	0	0	0	0	0	0	0	0	0	0	0	0	0
												Image 4
												Cell no.	1	2	3	4	5	6	7	8	9	10	11	12	13	14	15	16	17	18	19	20	21	22	23	24	25	26	27	28	29	30	31	32	33	34	35	36	37
												Foci	1	1	6	1	1	1	0	0	0	0	0	0	0	0	0	0	0	0	0	0	0	0	0	0	0	0	0	0	0	0	0	0	0	0	0	0	0
												Image 5
												Cell no.	1	2	3	4	5	6	7	8	9	10	11	12	13	14	15	16	17	18	19	20	21	22	23	24	25	26	27	28	29	30	31	32	33	34	35	36	37
												Foci	1	1	1	1	1	1	1	0	0	0	0	0	0	0	0	0	0	0	0	0	0	0	0	0	0	0	0	0	0	0	0	0	0	0	0	0	0
												170515 BY4741 ssa1Δ ssa2Δ guk1-7-GFP
												Image 1
												Cell no.	1	2	3	4	5	6	7	8	9	10	11	12	13	14	15	16	17	18	19	20	21	22	23	24	25	26	27	28	29	30	31	32	33	34	35	36	37
												Foci	3	0	0	0	0	0	0	0	3	1	1	1	1	1	1	2	1	2	2	1	1	3	3	1	1	1	1	1	2	0	3	3	1	1	2	1	3
												Image 2
												Cell no.	1	2	3	4	5	6	7	8	9	10	11	12	13	14	15	16	17	18	19	20	21	22	23	24	25	26	27	28	29	30	31	32	33	34	35	36	37
												Foci	0	0	0	0	1	3	1	2	2	2	1	1	1	1	1	1	3	1	1	2	1	2	2	1	1	1	1	1	1	3	0	1	1	2	2	1	2
												Image 3
												Cell no.	1	2	3	4	5	6	7	8	9	10	11	12	13	14	15	16	17	18	19	20	21	22	23	24	25	26	27	28	29	30	31	32	33	34	35	36	37
												Foci	3	2	0	0	0	1	3	1	1	1	1	1	2	1	1	1	1	2	2	1	2	2	1	1	2	1	1	2	1	3	1	1	1	1	1	1	3
												Image 4
												Cell no.	1	2	3	4	5	6	7	8	9	10	11	12	13	14	15	16	17	18	19	20	21	22	23	24	25	26	27	28	29	30	31	32	33	34	35	36	37
												Foci	0	0	0	0	0	0	0	0	0	0	0	0	0	0	1	1	1	1	1	1	0	3	1	1	1	2	1	4	1	1	1	4	4	1	1	1	1
												170515 BY4741 ssa1Δ ssa2Δ guk1-7-GFP 42 °C 30 minutes
												Image 1
												Cell no.	1	2	3	4	5	6	7	8	9	10	11	12	13	14	15	16	17	18	19	20	21	22	23	24	25	26	27	28	29	30	31	32	33	34	35	36	37
												Foci	2	3	4	3	3	4	3	5	3	4	2	4	4	1	1	3	3	2	1	3	4	2	2	3	2	2	5	4	2	3	4	4	4	3	4	3	2
												Image 2
												Cell no.	1	2	3	4	5	6	7	8	9	10	11	12	13	14	15	16	17	18	19	20	21	22	23	24	25	26	27	28	29	30	31	32	33	34	35	36	37
												Foci	4	1	2	3	3	1	3	2	6	3	4	5	4	2	2	5	3	5	2	4	6	4	4	2	4	5	8	6	2	2	6	5	2	3	3	3	3
												Image 3
												Cell no.	1	2	3	4	5	6	7	8	9	10	11	12	13	14	15	16	17	18	19	20	21	22	23	24	25	26	27	28	29	30	31	32	33	34	35	36	37
												Foci	4	7	4	4	6	4	5	4	1	3	3	7	3	3	5	7	3	2	4	5	6	4	4	4	3	4	2	4	4	3	5	2	4	5	3	2	3
												Image 4
												Cell no.	1	2	3	4	5	6	7	8	9	10	11	12	13	14	15	16	17	18	19	20	21	22	23	24	25	26	27	28	29	30	31	32	33	34	35	36	37
												Foci	6	4	3	3	3	5	5	5	5	3	5	2	5	3	5	8	3	7	2	5	5	2	2	6	4	4	3	3	2	4	4	3	3	4	3	3	3
												170515 BY4741 ssa1Δ ssa2Δ guk1-7-GFP Recovery 20 minutes
												Image 1
												Cell no.	1	2	3	4	5	6	7	8	9	10	11	12	13	14	15	16	17	18	19	20	21	22	23	24	25	26	27	28	29	30	31	32	33	34	35	36	37
												Foci	3	2	4	2	4	3	3	4	4	4	2	6	2	1	3	3	3	4	2	5	3	2	5	3	5	3	2	0	1	0	2	2	2	3	3	1	1
												Image 2
												Cell no.	1	2	3	4	5	6	7	8	9	10	11	12	13	14	15	16	17	18	19	20	21	22	23	24	25	26	27	28	29	30	31	32	33	34	35	36	37
												Foci	2	2	3	4	3	3	4	3	3	3	4	2	3	4	3	2	3	3	2	4	7	4	4	4	7	3	3	2	1	5	2	1	2	6	2	2	3
												Image 3
												Cell no.	1	2	3	4	5	6	7	8	9	10	11	12	13	14	15	16	17	18	19	20	21	22	23	24	25	26	27	28	29	30	31	32	33	34	35	36	37
												Foci	2	2	4	3	2	3	2	5	1	2	0	4	3	2	4	2	2	4	4	2	0	1	4	4	4	4	4	2	5	3	4	5	4	2	2	2	3
												Image 4
												Cell no.	1	2	3	4	5	6	7	8	9	10	11	12	13	14	15	16	17	18	19	20	21	22	23	24	25	26	27	28	29	30	31	32	33	34	35	36	37
												Foci	3	2	2	3	3	3	1	2	1	2	2	1	3	1	1	4	1	1	1	2	1	3	5	3	2	1	2	2	2	2	4	4	3	1	2	5	3
												170515 BY4741 ssa1Δ ssa2Δ guk1-7-GFP Recovery 40 minutes
												Image 1
												Cell no.	1	2	3	4	5	6	7	8	9	10	11	12	13	14	15	16	17	18	19	20	21	22	23	24	25	26	27	28	29	30	31	32	33	34	35	36	37
												Foci	3	3	2	1	1	1	1	2	2	3	0	1	3	1	2	1	2	1	3	1	4	2	4	1	2	3	1	1	3	1	5	0	2	1	1	2	0
												Image 2
												Cell no.	1	2	3	4	5	6	7	8	9	10	11	12	13	14	15	16	17	18	19	20	21	22	23	24	25	26	27	28	29	30	31	32	33	34	35	36	37
												Foci	3	1	3	1	4	2	2	2	4	2	2	3	2	3	0	2	2	0	3	3	2	2	1	3	2	2	0	1	4	2	2	5	2	2	2	2	4
												Image 3
												Cell no.	1	2	3	4	5	6	7	8	9	10	11	12	13	14	15	16	17	18	19	20	21	22	23	24	25	26	27	28	29	30	31	32	33	34	35	36	37
												Foci	3	1	5	3	3	2	3	3	3	4	2	1	2	2	2	3	2	3	2	3	2	1	1	1	1	1	2	1	0	5	4	3	0	1	3	3	4
												Image 4
												Cell no.	1	2	3	4	5	6	7	8	9	10	11	12	13	14	15	16	17	18	19	20	21	22	23	24	25	26	27	28	29	30	31	32	33	34	35	36	37
												Foci	0	0	0	0	0	0	0	4	2	2	2	1	1	3	1	3	2	3	2	2	3	3	1	1	2	2	2	5	3	2	5	3	3	3	3	2	1
												170515 BY4741 ssa1Δ ssa2Δ guk1-7-GFP Recovery 60 minutes
												Image 1
												Cell no.	1	2	3	4	5	6	7	8	9	10	11	12	13	14	15	16	17	18	19	20	21	22	23	24	25	26	27	28	29	30	31	32	33	34	35	36	37
												Foci	2	2	2	2	2	1	0	1	3	5	0	3	2	2	2	2	3	3	2	3	1	5	2	2	0	0	3	0	2	3	1	4	2	2	2	4	2
												Image 2
												Cell no.	1	2	3	4	5	6	7	8	9	10	11	12	13	14	15	16	17	18	19	20	21	22	23	24	25	26	27	28	29	30	31	32	33	34	35	36	37
												Foci	3	3	1	2	3	2	3	2	4	5	2	2	3	1	3	2	6	2	1	5	2	2	3	4	3	0	5	2	4	0	0	2	4	6	5	1	2
												Image 3
												Cell no.	1	2	3	4	5	6	7	8	9	10	11	12	13	14	15	16	17	18	19	20	21	22	23	24	25	26	27	28	29	30	31	32	33	34	35	36	37
												Foci	2	2	5	1	5	4	6	3	2	5	3	2	1	6	3	1	2	1	3	2	0	4	5	2	2	2	1	0	3	4	3	5	4	1	3	0	4
												Image 4
												Cell no.	1	2	3	4	5	6	7	8	9	10	11	12	13	14	15	16	17	18	19	20	21	22	23	24	25	26	27	28	29	30	31	32	33	34	35	36	37
												Foci	1	4	4	3	3	3	3	1	3	5	2	1	3	3	1	1	3	1	3	1	5	2	3	5	1	1	3	1	3	2	2	3	5	2	2	2	2
												BY4741 ssa1Δ ssa2Δ PGPDSSA4 guk1-7-GFP control
												Image 1
												Cell no.	1	2	3	4	5	6	7	8	9	10	11	12	13	14	15	16	17	18	19	20	21	22	23	24	25	26	27	28	29	30	31	32	33	34	35	36	37
												Foci	2	2	1	1	1	1	1	1	1	1	1	1	1	1	1	1	1	1	0	0	0	0	0	0	0	0	0	0	0	0	0	0	0	0	0	0	0
												Image 2
												Cell no.	1	2	3	4	5	6	7	8	9	10	11	12	13	14	15	16	17	18	19	20	21	22	23	24	25	26	27	28	29	30	31	32	33	34	35	36	37
												Foci	0	0	0	0	0	0	0	0	0	0	0	0	0	0	0	0	0	0	0	0	0	0	0	1	1	1	1	1	1	1	1	1	1	1	4	1	1
												Image 3
												Cell no.	1	2	3	4	5	6	7	8	9	10	11	12	13	14	15	16	17	18	19	20	21	22	23	24	25	26	27	28	29	30	31	32	33	34	35	36	37
												Foci	0	0	0	0	0	0	0	0	0	0	0	0	0	0	0	0	0	0	0	0	0	1	1	2	1	1	1	1	1	1	1	4	1	1	1	1	1
												Image 4
												Cell no.	1	2	3	4	5	6	7	8	9	10	11	12	13	14	15	16	17	18	19	20	21	22	23	24	25	26	27	28	29	30	31	32	33	34	35	36	37
												Foci	0	0	0	0	0	0	0	0	0	0	0	0	0	0	0	0	0	0	0	0	0	0	0	0	0	0	0	1	1	1	1	1	1	1	1	1	1
												BY4741 ssa1Δ ssa2Δ PGPDSSA4 guk1-7-GFP 42 °C 30 minutes
												Image 1
												Cell no.	1	2	3	4	5	6	7	8	9	10	11	12	13	14	15	16	17	18	19	20	21	22	23	24	25	26	27	28	29	30	31	32	33	34	35	36	37
												Foci	4	6	5	1	5	3	4	6	6	4	5	4	4	4	4	5	4	2	4	5	5	3	3	3	4	5	7	4	3	4	3	5	4	7	4	5	3
												Image 2
												Cell no.	1	2	3	4	5	6	7	8	9	10	11	12	13	14	15	16	17	18	19	20	21	22	23	24	25	26	27	28	29	30	31	32	33	34	35	36	37
												Foci	5	4	7	3	4	5	4	6	5	6	5	4	6	4	2	5	4	4	4	5	2	4	5	4	4	4	3	5	4	4	7	8	3	4	5	7	4
												Image 3
												Cell no.	1	2	3	4	5	6	7	8	9	10	11	12	13	14	15	16	17	18	19	20	21	22	23	24	25	26	27	28	29	30	31	32	33	34	35	36	37
												Foci	3	6	6	2	4	5	5	4	5	3	4	3	3	1	5	3	3	3	2	4	4	4	1	1	3	2	4	6	2	2	3	4	4	5	3	4	2
												Image 4
												Cell no.	1	2	3	4	5	6	7	8	9	10	11	12	13	14	15	16	17	18	19	20	21	22	23	24	25	26	27	28	29	30	31	32	33	34	35	36	37
												Foci	4	1	6	3	4	2	3	1	4	5	5	5	5	2	4	3	5	2	2	3	3	2	4	4	2	4	3	2	2	3	4	3	2	3	1	2	4
												BY4741 ssa1Δ ssa2Δ PGPDSSA4 guk1-7-GFP Recovery 20 minutes
												Image 1
												Cell no.	1	2	3	4	5	6	7	8	9	10	11	12	13	14	15	16	17	18	19	20	21	22	23	24	25	26	27	28	29	30	31	32	33	34	35	36	37
												Foci	3	4	1	3	2	2	5	4	1	3	1	3	3	1	3	4	1	4	3	2	4	1	4	1	3	4	3	1	1	4	1	2	6	1	1	4	2
												Image 2
												Cell no.	1	2	3	4	5	6	7	8	9	10	11	12	13	14	15	16	17	18	19	20	21	22	23	24	25	26	27	28	29	30	31	32	33	34	35	36	37
												Foci	1	1	2	2	3	3	4	2	2	3	2	1	5	4	3	1	5	0	1	1	4	4	3	4	1	3	2	3	5	6	2	2	2	0	2	1	3
												Image 3
												Cell no.	1	2	3	4	5	6	7	8	9	10	11	12	13	14	15	16	17	18	19	20	21	22	23	24	25	26	27	28	29	30	31	32	33	34	35	36	37
												Foci	3	6	2	4	3	3	1	3	1	5	2	3	4	4	4	2	4	3	0	3	3	3	0	1	2	2	1	1	2	1	3	2	0	1	2	3	1
												Image 4
												Cell no.	1	2	3	4	5	6	7	8	9	10	11	12	13	14	15	16	17	18	19	20	21	22	23	24	25	26	27	28	29	30	31	32	33	34	35	36	37
												Foci	4	4	1	2	1	0	4	2	4	1	5	4	3	3	4	2	1	1	3	4	3	4	2	4	5	3	3	5	3	0	1	1	1	2	2	2	3
												BY4741 ssa1Δ ssa2Δ PGPDSSA4 guk1-7-GFP Recovery 40 minutes
												Image 1
												Cell no.	1	2	3	4	5	6	7	8	9	10	11	12	13	14	15	16	17	18	19	20	21	22	23	24	25	26	27	28	29	30	31	32	33	34	35	36	37
												Foci	1	1	1	1	1	2	1	0	2	2	2	1	3	0	0	0	1	2	1	1	1	1	1	1	1	0	2	0	2	1	2	2	0	1	3	2	0
												Image 2
												Cell no.	1	2	3	4	5	6	7	8	9	10	11	12	13	14	15	16	17	18	19	20	21	22	23	24	25	26	27	28	29	30	31	32	33	34	35	36	37
												Foci	2	3	0	0	0	0	0	0	0	0	0	0	1	1	1	2	2	1	1	1	1	5	3	2	1	2	2	1	1	2	1	1	1	1	1	3	1
												Image 3
												Cell no.	1	2	3	4	5	6	7	8	9	10	11	12	13	14	15	16	17	18	19	20	21	22	23	24	25	26	27	28	29	30	31	32	33	34	35	36
												Foci	2	1	1	1	0	2	0	1	2	1	1	1	0	1	3	0	1	2	0	1	1	1	1	0	2	2	0	1	1	1	0	1	1	0	0	1
												Image 4
												Cell no.	1	2	3	4	5	6	7	8	9	10	11	12	13	14	15	16	17	18	19	20	21	22	23	24	25	26	27	28	29	30	31	32	33	34	35	36	37
												Foci	1	0	0	0	0	0	0	0	0	0	0	0	0	2	0	1	2	2	1	2	1	1	3	0	2	3	1	1	1	2	1	0	1	2	1	2	1
												Image 5
												Cell no.	1	2	3	4	5	6	7	8	9	10	11	12	13	14	15	16	17	18	19	20	21	22	23	24	25	26	27	28	29	30	31	32	33	34	35	36	37
												Foci	0	0	0	0	0	0	0	0	0	0	0	0	0	0	1	1	1	1	1	1	1	1	4	0	1	2	1	1	1	1	1	1	1	1	1	1	2
												BY4741 ssa1Δ ssa2Δ PGPDSSA4 guk1-7-GFP Recovery 60 minutes
												Image 1
												Cell no.	1	2	3	4	5	6	7	8	9	10	11	12	13	14	15	16	17	18	19	20	21	22	23	24	25	26	27	28	29	30	31	32	33	34	35	36	37
												Foci	2	0	0	0	0	0	0	0	0	0	0	0	0	0	0	1	2	1	2	1	1	1	2	1	0	1	1	1	1	1	1	1	1	1	1	2	0
												Image 2
												Cell no.	1	2	3	4	5	6	7	8	9	10	11	12	13	14	15	16	17	18	19	20	21	22	23	24	25	26	27	28	29	30	31	32	33	34	35	36	37
												Foci	0	0	0	0	0	0	0	0	0	0	0	0	0	0	0	1	2	1	3	0	1	1	3	3	1	1	1	1	1	2	1	1	1	2	1	1	0
												Image 3
												Cell no.	1	2	3	4	5	6	7	8	9	10	11	12	13	14	15	16	17	18	19	20	21	22	23	24	25	26	27	28	29	30	31	32	33	34	35	36	37
												Foci	2	0	0	0	0	0	0	0	0	0	0	0	0	0	0	0	0	0	0	0	0	0	0	0	1	1	1	0	1	1	0	1	1	2	1	2	3
												Image 4
												Cell no.	1	2	3	4	5	6	7	8	9	10	11	12	13	14	15	16	17	18	19	20	21	22	23	24	25	26	27	28	29	30	31	32	33	34	35	36	37
												Foci	1	1	0	0	0	0	0	0	0	0	0	0	0	0	0	0	0	0	0	0	0	0	0	0	0	0	0	0	1	1	1	3	2	1	1	0	1
[truncated: 22 more columns]

## Sheet: 170525 clone 3
Counted on 170516-170530												BY4741 guk1-7-GFP control
170525 BY4741 guk1-7-GFP clone 3												Image 1
Condition	Time	Cells	O.D.600	Cells w. foci	No. of foci	% cells w. foci	% class 1	% class 2	% class 3	Foci per cell		Cell no.	1	2	3	4	5	6	7	8	9	10	11	12	13	14	15	16	17	18	19	20	21	22	23	24	25	26	27	28	29	30	31	32	33	34	35	36	37
Control	N/A	200	0.470	14	14	0.07	1	0	0	1		Foci	1	1	1	1	0	0	0	0	0	0	0	0	0	0	0	0	0	0	0	0	0	0	0	0	0	0	0	0	0	0	0	0	0	0	0	0	0
42 °C	30 min	200	0.610	200	600	1	0	0	1	3		Image 2
Recovery	20 min	200	0.720	180	396	0.9	0.294444	0.211111	0.494444	2.2		Cell no.	1	2	3	4	5	6	7	8	9	10	11	12	13	14	15	16	17	18	19	20	21	22	23	24	25	26	27	28	29	30	31	32	33	34	35	36	37
Recovery	40 min	200	0.770	48	62	0.24	0.770833	0.166667	0.0625	1.29167		Foci	1	1	1	1	0	0	0	0	0	0	0	0	0	0	0	0	0	0	0	0	0	0	0	0	0	0	0	0	0	0	0	0	0	0	0	0	0
Recovery	60 min	200	0.840	16	16	0.08	1	0	0	1		Image 3
												Cell no.	1	2	3	4	5	6	7	8	9	10	11	12	13	14	15	16	17	18	19	20	21	22	23	24	25	26	27	28	29	30	31	32	33	34	35	36	37
170525 BY4741 ssa1Δ ssa2Δ guk1-7-GFP clone 3												Foci	1	1	1	0	0	0	0	0	0	0	0	0	0	0	0	0	0	0	0	0	0	0	0	0	0	0	0	0	0	0	0	0	0	0	0	0	0
Condition	Time	Cells	O.D.600	Cells w. foci	No. of foci	% cells w. foci	% class 1	% class 2	% class 3	Foci per cell		Image 4
Control	N/A	200	0.488	125	158	0.625	0.776	0.184	0.04	1.264		Cell no.	1	2	3	4	5	6	7	8	9	10	11	12	13	14	15	16	17	18	19	20	21	22	23	24	25	26	27	28	29	30	31	32	33	34	35	36	37
42 °C	30 min	200	0.680	200	585	1	0.025	0.025	0.95	2.925		Foci	1	1	1	0	0	0	0	0	0	0	0	0	0	0	0	0	0	0	0	0	0	0	0	0	0	0	0	0	0	0	0	0	0	0	0	0	0
Recovery	20 min	200	0.710	198	499	0.99	0.106061	0.267677	0.626263	2.5202		BY4741 guk1-7-GFP 42 °C 30 min
Recovery	40 min	200	0.680	191	491	0.955	0.13089	0.167539	0.701571	2.57068		Image 1
Recovery	60 min	200	0.730	179	407	0.895	0.206704	0.312849	0.480447	2.27374		Cell no.	1	2	3	4	5	6	7	8	9	10	11	12	13	14	15	16	17	18	19	20	21	22	23	24	25	26	27	28	29	30	31	32	33	34	35	36	37
												Foci	3	3	3	3	3	3	3	3	3	3	3	3	3	3	3	3	3	3	3	3	3	3	3	3	3	3	3	3	3	3	3	3	3	3	3	3	3
170525 BY4741 ssa1Δ ssa2Δ PGPDSSA4 guk1-7-GFP clone 3												Image 2
Condition	Time	Cells	O.D.600	Cells w. foci	No. of foci	% cells w. foci	% class 1	% class 2	% class 3	Foci per cell		Cell no.	1	2	3	4	5	6	7	8	9	10	11	12	13	14	15	16	17	18	19	20	21	22	23	24	25	26	27	28	29	30	31	32	33	34	35	36	37
Control	N/A	200	0.500	44	54	0.22	0.818182	0.136364	0.0454545	1.22727		Foci	3	3	3	3	3	3	3	3	3	3	3	3	3	3	3	3	3	3	3	3	3	3	3	3	3	3	3	3	3	3	3	3	3	3	3	3	3
42 °C	30 min	200	0.580	200	589	1	0.005	0.045	0.95	2.945		Image 3
Recovery	20 min	200	0.770	197	475	0.985	0.167513	0.253807	0.57868	2.41117		Cell no.	1	2	3	4	5	6	7	8	9	10	11	12	13	14	15	16	17	18	19	20	21	22	23	24	25	26	27	28	29	30	31	32	33	34	35	36	37
Recovery	40 min	200	0.830	141	177	0.705	0.77305	0.198582	0.0283688	1.25532		Foci	3	3	3	3	3	3	3	3	3	3	3	3	3	3	3	3	3	3	3	3	3	3	3	3	3	3	3	3	3	3	3	3	3	3	3	3	3
Recovery	60 min	200	0.830	94	105	0.47	0.893617	0.0957447	0.0106383	1.11702		Image 4
												Cell no.	1	2	3	4	5	6	7	8	9	10	11	12	13	14	15	16	17	18	19	20	21	22	23	24	25	26	27	28	29	30	31	32	33	34	35	36	37
O.D.600					Adjusted O.D.600							Foci	3	3	3	3	3	3	3	3	3	3	3	3	3	3	3	3	3	3	3	3	3	3	3	3	3	3	3	3	3	3	3	3	3	3	3	3	3
Condition	Time	WT	ΔΔ	ΔΔOE	Condition	Time	WT	ΔΔ	ΔΔOE			BY4741 guk1-7-GFP recovery 20 minutes
Control	N/A	0.47	0.488	0.5	42 °C	30 min	1	1	1			Image 1
42 °C	30 min	0.61	0.68	0.58	Recovery	20 min	1.18033	1.04412	1.32759			Cell no.	1	2	3	4	5	6	7	8	9	10	11	12	13	14	15	16	17	18	19	20	21	22	23	24	25	26	27	28	29	30	31	32	33	34	35	36	37
Recovery	20 min	0.72	0.71	0.77	Recovery	40 min	1.2623	1	1.43103			Foci	0	0	0	0	1	1	1	1	1	1	1	1	1	1	1	1	1	1	1	2	2	2	2	2	2	2	2	2	2	3	3	3	3	3	3	3	3
Recovery	40 min	0.77	0.68	0.83	Recovery	60 min	1.37705	1.07353	1.43103			Image 2
Recovery	60 min	0.84	0.73	0.83								Cell no.	1	2	3	4	5	6	7	8	9	10	11	12	13	14	15	16	17	18	19	20	21	22	23	24	25	26	27	28	29	30	31	32	33	34	35	36	37
												Foci	0	0	0	0	0	0	1	1	1	1	1	1	1	1	1	2	2	2	2	2	2	2	3	3	3	3	3	3	3	3	3	3	3	3	3	3	3
Adjusted cells with foci												Image 3
Condition	Time	WT	ΔΔ	ΔΔOE								Cell no.	1	2	3	4	5	6	7	8	9	10	11	12	13	14	15	16	17	18	19	20	21	22	23	24	25	26	27	28	29	30	31	32	33	34	35	36	37
42 °C	30 min	200	200	200								Foci	0	0	0	0	0	0	1	1	1	1	1	1	1	1	1	1	1	1	1	2	2	2	2	2	2	2	2	2	2	3	3	3	3	3	3	3	3
Recovery	20 min	212.459	206.735	261.534								Image 4
Recovery	40 min	60.5902	191	201.776								Cell no.	1	2	3	4	5	6	7	8	9	10	11	12	13	14	15	16	17	18	19	20	21	22	23	24	25	26	27	28	29	30	31	32	33	34	35	36	37
Recovery	60 min	22.0328	192.162	134.517								Foci	0	0	0	0	1	1	1	1	1	1	1	1	1	1	1	1	1	1	1	1	2	2	2	2	2	2	2	2	2	2	2	3	3	3	3	3	3
% Adjusted cells with foci												BY4741 guk1-7-GFP recovery 40 minutes
Condition	Time	WT	ΔΔ	ΔΔOE								Image 1
42 °C	30 min	1	1	1								Cell no.	1	2	3	4	5	6	7	8	9	10	11	12	13	14	15	16	17	18	19	20	21	22	23	24	25	26	27	28	29	30	31	32	33	34	35	36	37
Recovery	20 min	1	1	1								Foci	1	1	1	1	1	1	1	1	1	1	1	2	3	3	0	0	0	0	0	0	0	0	0	0	0	0	0	0	0	0	0	0	0	0	0	0	0
Recovery	40 min	0.302951	0.955	1								Image 2
Recovery	60 min	0.110164	0.960809	0.672586								Cell no.	1	2	3	4	5	6	7	8	9	10	11	12	13	14	15	16	17	18	19	20	21	22	23	24	25	26	27	28	29	30	31	32	33	34	35	36	37
												Foci	1	1	1	1	1	1	1	1	1	2	2	2	0	0	0	0	0	0	0	0	0	0	0	0	0	0	0	0	0	0	0	0	0	0	0	0	0
												Image 4
												Cell no.	1	2	3	4	5	6	7	8	9	10	11	12	13	14	15	16	17	18	19	20	21	22	23	24	25	26	27	28	29	30	31	32	33	34	35	36	37
												Foci	1	1	1	1	1	1	1	2	2	2	0	0	0	0	0	0	0	0	0	0	0	0	0	0	0	0	0	0	0	0	0	0	0	0	0	0	0
												Image 5
												Cell no.	1	2	3	4	5	6	7	8	9	10	11	12	13	14	15	16	17	18	19	20	21	22	23	24	25	26	27	28	29	30	31	32	33	34	35	36	37
												Foci	1	1	1	1	1	1	1	1	1	1	2	3	0	0	0	0	0	0	0	0	0	0	0	0	0	0	0	0	0	0	0	0	0	0	0	0	0
												BY4741 guk1-7-GFP recovery 60 minutes
												Image 1
												Cell no.	1	2	3	4	5	6	7	8	9	10	11	12	13	14	15	16	17	18	19	20	21	22	23	24	25	26	27	28	29	30	31	32	33	34	35	36	37
												Foci	1	1	0	0	0	0	0	0	0	0	0	0	0	0	0	0	0	0	0	0	0	0	0	0	0	0	0	0	0	0	0	0	0	0	0	0	0
												Image 2
												Cell no.	1	2	3	4	5	6	7	8	9	10	11	12	13	14	15	16	17	18	19	20	21	22	23	24	25	26	27	28	29	30	31	32	33	34	35	36	37
												Foci	1	1	1	1	1	1	1	1	1	0	0	0	0	0	0	0	0	0	0	0	0	0	0	0	0	0	0	0	0	0	0	0	0	0	0	0	0
												Image 3
												Cell no.	1	2	3	4	5	6	7	8	9	10	11	12	13	14	15	16	17	18	19	20	21	22	23	24	25	26	27	28	29	30	31	32	33	34	35	36	37
												Foci	1	1	0	0	0	0	0	0	0	0	0	0	0	0	0	0	0	0	0	0	0	0	0	0	0	0	0	0	0	0	0	0	0	0	0	0	0
												Image 5
												Cell no.	1	2	3	4	5	6	7	8	9	10	11	12	13	14	15	16	17	18	19	20	21	22	23	24	25	26	27	28	29	30	31	32	33	34	35	36	37
												Foci	1	1	1	0	0	0	0	0	0	0	0	0	0	0	0	0	0	0	0	0	0	0	0	0	0	0	0	0	0	0	0	0	0	0	0	0	0
												BY4741 ssa1Δ ssa2Δ guk1-7-GFP
												Image 1
												Cell no.	1	2	3	4	5	6	7	8	9	10	11	12	13	14	15	16	17	18	19	20	21	22	23	24	25	26	27	28	29	30	31	32	33	34	35	36	37
												Foci	1	1	1	1	1	1	1	1	1	1	1	1	1	1	1	1	1	1	1	1	1	1	1	2	2	2	2	2	2	3	3	0	0	0	0	0	0
												Image 2
												Cell no.	1	2	3	4	5	6	7	8	9	10	11	12	13	14	15	16	17	18	19	20	21	22	23	24	25	26	27	28	29	30	31	32	33	34	35	36	37
												Foci	1	1	1	1	1	1	1	1	1	1	1	1	1	1	1	1	1	1	1	1	1	1	1	2	2	2	3	0	0	0	0	0	0	0	0	0	0
												Image 3
												Cell no.	1	2	3	4	5	6	7	8	9	10	11	12	13	14	15	16	17	18	19	20	21	22	23	24	25	26	27	28	29	30	31	32	33	34	35	36	37
												Foci	1	1	1	1	1	1	1	1	1	1	1	1	1	1	1	1	1	1	1	1	1	1	1	1	1	2	2	2	2	2	2	2	2	3	3	0	0
												Image 4
												Cell no.	1	2	3	4	5	6	7	8	9	10	11	12	13	14	15	16	17	18	19	20	21	22	23	24	25	26	27	28	29	30	31	32	33	34	35	36	37
												Foci	1	1	1	1	1	1	1	1	1	1	1	1	1	1	1	1	1	1	1	1	1	1	1	1	1	1	2	2	2	2	2	2	0	0	0	0	0
												BY4741 ssa1Δ ssa2Δ guk1-7-GFP 42 °C 30 minutes
												Image 1
												Cell no.	1	2	3	4	5	6	7	8	9	10	11	12	13	14	15	16	17	18	19	20	21	22	23	24	25	26	27	28	29	30	31	32	33	34	35	36	37
												Foci	1	2	3	3	3	3	3	3	3	3	3	3	3	3	3	3	3	3	3	3	3	3	3	3	3	3	3	3	3	3	3	3	3	3	3	3	3
												Image 2
												Cell no.	1	2	3	4	5	6	7	8	9	10	11	12	13	14	15	16	17	18	19	20	21	22	23	24	25	26	27	28	29	30	31	32	33	34	35	36	37
												Foci	1	3	3	3	3	3	3	3	3	3	3	3	3	3	3	3	3	3	3	3	3	3	3	3	3	3	3	3	3	3	3	3	3	3	3	3	3
												Image 3
												Cell no.	1	2	3	4	5	6	7	8	9	10	11	12	13	14	15	16	17	18	19	20	21	22	23	24	25	26	27	28	29	30	31	32	33	34	35	36	37
												Foci	1	1	2	2	2	3	3	3	3	3	3	3	3	3	3	3	3	3	3	3	3	3	3	3	3	3	3	3	3	3	3	3	3	3	3	3	3
												Image 4
												Cell no.	1	2	3	4	5	6	7	8	9	10	11	12	13	14	15	16	17	18	19	20	21	22	23	24	25	26	27	28	29	30	31	32	33	34	35	36	37
												Foci	1	2	3	3	3	3	3	3	3	3	3	3	3	3	3	3	3	3	3	3	3	3	3	3	3	3	3	3	3	3	3	3	3	3	3	3	3
												BY4741 ssa1Δ ssa2Δ guk1-7-GFP Recovery 20 minutes
												Image 1
												Cell no.	1	2	3	4	5	6	7	8	9	10	11	12	13	14	15	16	17	18	19	20	21	22	23	24	25	26	27	28	29	30	31	32	33
												Foci	1	1	1	2	2	2	2	2	2	3	3	3	3	3	3	3	3	3	3	3	3	3	3	3	3	3	3	3	3	3	3	3	3
												Image 2
												Cell no.	1	2	3	4	5	6	7	8	9	10	11	12	13	14	15	16	17	18	19	20	21	22	23	24	25	26	27	28	29	30	31	32	33
												Foci	1	1	1	1	2	2	2	2	2	2	2	2	3	3	3	3	3	3	3	3	3	3	3	3	3	3	3	3	3	3	3	3	3
												Image 3
												Cell no.	1	2	3	4	5	6	7	8	9	10	11	12	13	14	15	16	17	18	19	20	21	22	23	24	25	26	27	28	29	30	31	32	33
												Foci	1	1	1	1	1	2	2	2	2	2	2	2	2	2	3	3	3	3	3	3	3	3	3	3	3	3	3	3	3	3	3	3	3
												Image 4
												Cell no.	1	2	3	4	5	6	7	8	9	10	11	12	13	14	15	16	17	18	19	20	21	22	23	24	25	26	27	28	29	30	31	32	33
												Foci	1	1	1	1	2	2	2	2	2	2	2	2	2	2	2	2	2	3	3	3	3	3	3	3	3	3	3	3	3	3	3	3	3
												Image 5
												Cell no.	1	2	3	4	5	6	7	8	9	10	11	12	13	14	15	16	17	18	19	20	21	22	23	24	25	26	27	28	29	30	31	32	33	34
												Foci	0	1	1	1	2	2	2	2	2	2	2	2	3	3	3	3	3	3	3	3	3	3	3	3	3	3	3	3	3	3	3	3	3	3
												Image 6
												Cell no.	1	2	3	4	5	6	7	8	9	10	11	12	13	14	15	16	17	18	19	20	21	22	23	24	25	26	27	28	29	30	31	32	33	34
												Foci	1	1	2	2	2	2	2	2	2	2	2	0	3	3	3	3	3	3	3	3	3	3	3	3	3	3	3	3	3	3	3	3	3	3
												BY4741 ssa1Δ ssa2Δ guk1-7-GFP Recovery 40 minutes
												Image 1
												Cell no.	1	2	3	4	5	6	7	8	9	10	11	12	13	14	15	16	17	18	19	20	21	22	23	24	25	26	27	28	29	30	31	32	33	34	35	36	37
												Foci	1	1	1	1	2	2	2	2	2	2	2	2	2	2	2	0	1	3	3	3	3	3	3	3	3	3	3	3	3	3	3	3	3	3	3	3	3
												Image 2
												Cell no.	1	2	3	4	5	6	7	8	9	10	11	12	13	14	15	16	17	18	19	20	21	22	23	24	25	26	27	28	29	30	31	32	33	34	35	36	37
												Foci	1	1	1	1	1	1	1	1	2	2	2	2	2	2	2	2	0	0	0	3	3	3	3	3	3	3	3	3	3	3	3	3	3	3	3	3	3
												Image 3
												Cell no.	1	2	3	4	5	6	7	8	9	10	11	12	13	14	15	16	17	18	19	20	21	22	23	24	25	26	27	28	29	30	31	32	33	34	35	36	37
												Foci	1	1	1	1	1	1	2	2	2	3	3	3	3	3	3	3	3	3	3	3	3	3	3	3	3	3	3	3	3	3	3	3	3	3	3	3	3
												Image 4
												Cell no.	1	2	3	4	5	6	7	8	9	10	11	12	13	14	15	16	17	18	19	20	21	22	23	24	25	26	27	28	29	30	31	32	33	34	35	36	37
												Foci	1	1	1	1	1	1	2	2	2	2	2	2	2	2	2	2	0	0	0	0	0	3	3	3	3	3	3	3	3	3	3	3	3	3	3	3	3
												BY4741 ssa1Δ ssa2Δ guk1-7-GFP Recovery 60 minutes
												Image 1
												Cell no.	1	2	3	4	5	6	7	8	9	10	11	12	13	14	15	16	17	18	19	20	21	22	23	24	25	26	27	28	29	30	31	32	33	34	35	36	37
												Foci	0	0	0	1	1	1	1	1	1	1	1	1	1	1	1	1	2	2	2	2	2	2	2	2	2	2	2	3	3	3	3	3	3	3	3	3	3
												Image 2
												Cell no.	1	2	3	4	5	6	7	8	9	10	11	12	13	14	15	16	17	18	19	20	21	22	23	24	25	26	27	28	29	30	31	32	33	34	35	36	37
												Foci	0	0	0	0	1	1	1	1	2	2	2	2	2	2	2	2	2	2	2	2	2	2	3	3	3	3	3	3	3	3	3	3	3	3	3	3	3
												Image 4
												Cell no.	1	2	3	4	5	6	7	8	9	10	11	12	13	14	15	16	17	18	19	20	21	22	23	24	25	26	27	28	29	30	31	32	33	34	35	36	37
												Foci	0	0	0	0	0	0	0	1	1	1	1	1	1	1	1	1	1	2	2	2	2	2	2	2	2	2	2	2	2	2	2	2	2	3	3	3	3
												Image 4
												Cell no.	1	2	3	4	5	6	7	8	9	10	11	12	13	14	15	16	17	18	19	20	21	22	23	24	25	26	27	28	29	30	31	32	33	34	35	36	37
												Foci	0	0	0	0	0	0	0	1	1	1	1	1	1	1	1	1	1	2	2	2	2	2	2	2	2	2	2	2	2	2	2	2	3	3	3	3	3
												BY4741 ssa1Δ ssa2Δ PGPDSSA4 guk1-7-GFP control
												Image 1
												Cell no.	1	2	3	4	5	6	7	8	9	10	11	12	13	14	15	16	17	18	19	20	21	22	23	24	25	26	27	28	29	30	31	32	33	34	35	36	37
												Foci	1	1	1	1	1	1	1	1	1	2	2	2	3	0	0	0	0	0	0	0	0	0	0	0	0	0	0	0	0	0	0	0	0	0	0	0	0
												Image 2
												Cell no.	1	2	3	4	5	6	7	8	9	10	11	12	13	14	15	16	17	18	19	20	21	22	23	24	25	26	27	28	29	30	31	32	33	34	35	36	37
												Foci	1	1	1	1	1	1	1	1	1	1	0	0	0	0	0	0	0	0	0	0	0	0	0	0	0	0	0	0	0	0	0	0	0	0	0	0	0
												Image 3
												Cell no.	1	2	3	4	5	6	7	8	9	10	11	12	13	14	15	16	17	18	19	20	21	22	23	24	25	26	27	28	29	30	31	32	33	34	35	36	37
												Foci	1	1	1	1	1	1	2	2	0	0	0	0	0	0	0	0	0	0	0	0	0	0	0	0	0	0	0	0	0	0	0	0	0	0	0	0	0
												Image 4
												Cell no.	1	2	3	4	5	6	7	8	9	10	11	12	13	14	15	16	17	18	19	20	21	22	23	24	25	26	27	28	29	30	31	32	33	34	35	36	37
												Foci	1	1	1	1	1	1	1	1	1	1	1	2	3	0	0	0	0	0	0	0	0	0	0	0	0	0	0	0	0	0	0	0	0	0	0	0	0
												BY4741 ssa1Δ ssa2Δ PGPDSSA4 guk1-7-GFP 42 °C 30 minutes
												Image 1
												Cell no.	1	2	3	4	5	6	7	8	9	10	11	12	13	14	15	16	17	18	19	20	21	22	23	24	25	26	27	28	29	30	31	32	33	34	35	36	37
												Foci	1	2	2	2	3	3	3	3	3	3	3	3	3	3	3	3	3	3	3	3	3	3	3	3	3	3	3	3	3	3	3	3	3	3	3	3	3
												Image 2
												Cell no.	1	2	3	4	5	6	7	8	9	10	11	12	13	14	15	16	17	18	19	20	21	22	23	24	25	26	27	28	29	30	31	32	33	34	35	36	37
												Foci	2	2	3	3	3	3	3	3	3	3	3	3	3	3	3	3	3	3	3	3	3	3	3	3	3	3	3	3	3	3	3	3	3	3	3	3	3
												Image 3
												Cell no.	1	2	3	4	5	6	7	8	9	10	11	12	13	14	15	16	17	18	19	20	21	22	23	24	25	26	27	28	29	30	31	32	33	34	35	36	37
												Foci	2	2	2	3	3	3	3	3	3	3	3	3	3	3	3	3	3	3	3	3	3	3	3	3	3	3	3	3	3	3	3	3	3	3	3	3	3
												Image 4
												Cell no.	1	2	3	4	5	6	7	8	9	10	11	12	13	14	15	16	17	18	19	20	21	22	23	24	25	26	27	28	29	30	31	32	33	34	35	36	37
												Foci	2	3	3	3	3	3	3	3	3	3	3	3	3	3	3	3	3	3	3	3	3	3	3	3	3	3	3	3	3	3	3	3	3	3	3	3	3
												BY4741 ssa1Δ ssa2Δ PGPDSSA4 guk1-7-GFP Recovery 20 minutes
												Image 1
												Cell no.	1	2	3	4	5	6	7	8	9	10	11	12	13	14	15	16	17	18	19	20	21	22	23	24	25	26	27	28	29	30	31	32	33	34	35	36	37
												Foci	1	1	1	1	1	1	2	2	2	2	2	2	2	3	3	3	3	3	3	3	3	3	3	3	3	3	3	3	3	3	3	3	3	3	3	3	3
												Image 2
												Cell no.	1	2	3	4	5	6	7	8	9	10	11	12	13	14	15	16	17	18	19	20	21	22	23	24	25	26	27	28	29	30	31	32	33	34	35	36	37
												Foci	0	0	1	1	1	1	1	1	1	1	1	1	2	2	2	2	2	2	2	2	2	2	2	2	2	2	2	2	2	3	3	3	3	3	3	3	3
												Image 3
												Cell no.	1	2	3	4	5	6	7	8	9	10	11	12	13	14	15	16	17	18	19	20	21	22	23	24	25	26	27	28	29	30	31	32	33	34	35	36	37
												Foci	1	1	1	1	1	1	1	1	1	1	1	2	2	2	2	2	2	2	2	2	2	2	2	3	3	3	3	3	3	3	3	3	3	3	3	3	3
												Image 4
												Cell no.	1	2	3	4	5	6	7	8	9	10	11	12	13	14	15	16	17	18	19	20	21	22	23	24	25	26	27	28	29	30	31	32	33	34	35	36	37
												Foci	1	1	1	1	1	1	2	2	2	2	2	2	2	2	2	2	2	2	2	2	0	3	3	3	3	3	3	3	3	3	3	3	3	3	3	3	3
												BY4741 ssa1Δ ssa2Δ PGPDSSA4 guk1-7-GFP Recovery 40 minutes
												Image 1
												Cell no.	1	2	3	4	5	6	7	8	9	10	11	12	13	14	15	16	17	18	19	20	21	22	23	24	25	26	27	28	29	30	31	32	33	34	35	36	37
												Foci	0	0	0	0	0	0	3	3	2	2	2	2	2	2	1	1	1	1	1	1	1	1	1	1	1	1	1	1	1	1	1	1	1	1	1	1	1
												Image 2
												Cell no.	1	2	3	4	5	6	7	8	9	10	11	12	13	14	15	16	17	18	19	20	21	22	23	24	25	26	27	28	29	30	31	32	33	34	35	36	37
												Foci	1	1	1	1	1	1	1	1	1	1	1	1	1	1	1	1	1	1	1	1	1	2	2	2	2	2	2	2	2	0	0	0	0	0	0	0	0
												Image 3
												Cell no.	1	2	3	4	5	6	7	8	9	10	11	12	13	14	15	16	17	18	19	20	21	22	23	24	25	26	27	28	29	30	31	32	33	34	35	36	37
												Foci	1	1	1	1	1	1	1	1	1	1	1	1	1	1	1	1	1	1	1	1	1	1	2	2	2	2	2	2	2	2	3	0	0	0	0	0	0
												Image 4
												Cell no.	1	2	3	4	5	6	7	8	9	10	11	12	13	14	15	16	17	18	19	20	21	22	23	24	25	26	27	28	29	30	31	32	33	34	35	36	37
												Foci	1	1	1	1	1	1	1	1	1	1	1	1	1	1	1	1	1	1	1	1	1	1	1	1	1	1	1	1	1	1	2	2	2	2	2	2	3
												BY4741 ssa1Δ ssa2Δ PGPDSSA4 guk1-7-GFP Recovery 60 minutes
												Image 1
												Cell no.	1	2	3	4	5	6	7	8	9	10	11	12	13	14	15	16	17	18	19	20	21	22	23	24	25	26	27	28	29	30	31	32	33	34	35	36	37
												Foci	1	1	1	1	1	1	1	1	1	1	1	1	1	1	1	1	1	1	1	1	1	1	2	2	2	0	0	0	0	0	0	0	0	0	0	0	0
												Image 2
												Cell no.	1	2	3	4	5	6	7	8	9	10	11	12	13	14	15	16	17	18	19	20	21	22	23	24	25	26	27	28	29	30	31	32	33	34	35	36	37
												Foci	1	1	1	1	1	1	1	1	1	1	1	1	1	1	1	1	1	1	1	1	1	1	2	2	2	3	0	0	0	0	0	0	0	0	0	0	0
												Image 3
												Cell no.	1	2	3	4	5	6	7	8	9	10	11	12	13	14	15	16	17	18	19	20	21	22	23	24	25	26	27	28	29	30	31	32	33	34	35	36	37
												Foci	1	1	1	1	1	1	1	1	1	1	1	1	1	1	1	1	1	1	1	1	2	2	0	0	0	0	0	0	0	0	0	0	0	0	0	0	0
												Image 4
												Cell no.	1	2	3	4	5	6	7	8	9	10	11	12	13	14	15	16	17	18	19	20	21	22	23	24	25	26	27	28	29	30	31	32	33	34	35	36	37
												Foci	1	1	1	1	1	1	1	1	1	1	1	1	1	1	1	1	1	1	1	1	2	0	0	0	0	0	0	0	0	0	0	0	0	0	0	0	0
[truncated: 20 more columns]

## Sheet: 170526 clone 2
Counted on 170516-170530												BY4741 guk1-7-GFP control
170526 BY4741 guk1-7-GFP clone 2												Image 1
Condition	Time	Cells	O.D.600	Cells w. foci	No. of foci	% cells w. foci	% class 1	% class 2	% class 3	Foci per cell		Cell no.	1	2	3	4	5	6	7	8	9	10	11	12	13	14	15	16	17	18	19	20	21	22	23	24	25	26	27	28	29	30	31	32	33	34	35	36	37
Control	N/A	200	0.500	23	27	0.115	0.826087	0.173913	0	1.17391		Foci	1	1	1	2	2	0	0	0	0	0	0	0	0	0	0	0	0	0	0	0	0	0	0	0	0	0	0	0	0	0	0	0	0	0	0	0	0
42 °C	30 min	200	0.880	200	600	1	0	0	1	3		Image 2
Recovery	20 min	200	0.830	183	375	0.915	0.349727	0.251366	0.398907	2.04918		Cell no.	1	2	3	4	5	6	7	8	9	10	11	12	13	14	15	16	17	18	19	20	21	22	23	24	25	26	27	28	29	30	31	32	33	34	35	36	37
Recovery	40 min	200	0.900	70	87	0.35	0.785714	0.185714	0.0285714	1.24286		Foci	1	1	1	1	0	0	0	0	0	0	0	0	0	0	0	0	0	0	0	0	0	0	0	0	0	0	0	0	0	0	0	0	0	0	0	0	0
Recovery	60 min	200	0.950	23	26	0.115	0.869565	0.130435	0	1.13043		Image 3
												Cell no.	1	2	3	4	5	6	7	8	9	10	11	12	13	14	15	16	17	18	19	20	21	22	23	24	25	26	27	28	29	30	31	32	33	34	35	36	37
170526 BY4741 ssa1Δ ssa2Δ guk1-7-GFP clone 2												Foci	1	1	1	1	1	2	0	0	0	0	0	0	0	0	0	0	0	0	0	0	0	0	0	0	0	0	0	0	0	0	0	0	0	0	0	0	0
Condition	Time	Cells	O.D.600	Cells w. foci	No. of foci	% cells w. foci	% class 1	% class 2	% class 3	Foci per cell		Image 4
Control	N/A	200	0.470	132	197	0.66	0.606061	0.295455	0.0984848	1.49242		Cell no.	1	2	3	4	5	6	7	8	9	10	11	12	13	14	15	16	17	18	19	20	21	22	23	24	25	26	27	28	29	30	31	32	33	34	35	36	37
42 °C	30 min	200	0.590	199	561	0.995	0.0502513	0.080402	0.869347	2.8191		Foci	1	1	1	1	1	1	1	2	0	0	0	0	0	0	0	0	0	0	0	0	0	0	0	0	0	0	0	0	0	0	0	0	0	0	0	0	0
Recovery	20 min	200	0.670	200	514	1	0.125	0.18	0.695	2.57		BY4741 guk1-7-GFP 42 °C 30 min
Recovery	40 min	200	0.650	190	440	0.95	0.189474	0.305263	0.505263	2.31579		Image 1
Recovery	60 min	200	0.680	181	374	0.905	0.276243	0.381215	0.342541	2.0663		Cell no.	1	2	3	4	5	6	7	8	9	10	11	12	13	14	15	16	17	18	19	20	21	22	23	24	25	26	27	28	29	30	31	32	33	34	35	36	37
												Foci	3	3	3	3	3	3	3	3	3	3	3	3	3	3	3	3	3	3	3	3	3	3	3	3	3	3	3	3	3	3	3	3	3	3	3	3	3
170526 BY4741 ssa1Δ ssa2Δ PGPDSSA4 guk1-7-GFP clone 2												Image 2
Condition	Time	Cells	O.D.600	Cells w. foci	No. of foci	% cells w. foci	% class 1	% class 2	% class 3	Foci per cell		Cell no.	1	2	3	4	5	6	7	8	9	10	11	12	13	14	15	16	17	18	19	20	21	22	23	24	25	26	27	28	29	30	31	32	33	34	35	36	37
Control	N/A	200	0.492	77	82	0.385	0.935065	0.0649351	0	1.06494		Foci	3	3	3	3	3	3	3	3	3	3	3	3	3	3	3	3	3	3	3	3	3	3	3	3	3	3	3	3	3	3	3	3	3	3	3	3	3
42 °C	30 min	200	0.690	200	573	1	0.035	0.065	0.9	2.865		Image 3
Recovery	20 min	200	0.720	189	416	0.945	0.232804	0.333333	0.433862	2.20106		Cell no.	1	2	3	4	5	6	7	8	9	10	11	12	13	14	15	16	17	18	19	20	21	22	23	24	25	26	27	28	29	30	31	32	33	34	35	36	37
Recovery	40 min	200	0.710	133	192	0.665	0.62406	0.308271	0.0676692	1.44361		Foci	3	3	3	3	3	3	3	3	3	3	3	3	3	3	3	3	3	3	3	3	3	3	3	3	3	3	3	3	3	3	3	3	3	3	3	3	3
Recovery	60 min	200	0.790	86	110	0.43	0.755814	0.209302	0.0348837	1.27907		Image 4
												Cell no.	1	2	3	4	5	6	7	8	9	10	11	12	13	14	15	16	17	18	19	20	21	22	23	24	25	26	27	28	29	30	31	32	33	34	35	36	37
O.D.600					Adjusted O.D.600							Foci	3	3	3	3	3	3	3	3	3	3	3	3	3	3	3	3	3	3	3	3	3	3	3	3	3	3	3	3	3	3	3	3	3	3	3	3	3
Condition	Time	WT	ΔΔ	ΔΔOE	Condition	Time	WT	ΔΔ	ΔΔOE			Image 5
Control	N/A	0.5	0.47	0.492	42 °C	30 min	1	1	1			Cell no.	1	2	3	4	5	6	7	8	9	10	11	12	13	14	15	16	17	18	19	20	21	22	23	24	25	26	27	28	29	30	31	32	33	34	35	36	37
42 °C	30 min	0.88	0.59	0.69	Recovery	20 min	0.943182	1.13559	1.04348			Foci	3	3	3	3	3	3	3	3	3	3	3	3	3	3	3	3	3	3	3	3	3	3	3	3	3	3	3	3	3	3	3	3	3	3	3	3	3
Recovery	20 min	0.83	0.67	0.72	Recovery	40 min	1.02273	1.10169	1.02899			BY4741 guk1-7-GFP recovery 20 minutes
Recovery	40 min	0.9	0.65	0.71	Recovery	60 min	1.07955	1.15254	1.14493			Image 1
Recovery	60 min	0.95	0.68	0.79								Cell no.	1	2	3	4	5	6	7	8	9	10	11	12	13	14	15	16	17	18	19	20	21	22	23	24	25	26	27	28	29	30	31	32	33	34	35	36	37
												Foci	1	1	1	1	1	1	1	1	1	1	1	1	1	1	2	2	2	2	2	2	2	2	2	2	2	0	0	0	0	0	0	0	3	3	3	3	3
Adjusted cells with foci												Image 2
Condition	Time	WT	ΔΔ	ΔΔOE								Cell no.	1	2	3	4	5	6	7	8	9	10	11	12	13	14	15	16	17	18	19	20	21	22	23	24	25	26	27	28	29	30	31	32	33	34	35	36	37
42 °C	30 min	200	199	200								Foci	1	1	1	1	1	1	1	1	1	1	1	1	1	1	1	1	1	1	1	1	2	2	2	2	2	2	2	2	2	2	2	2	0	0	0	0	0
Recovery	20 min	172.602	227.119	197.217								Image 3
Recovery	40 min	71.5909	209.322	136.855								Cell no.	1	2	3	4	5	6	7	8	9	10	11	12	13	14	15	16	17	18	19	20	21	22	23	24	25	26	27	28	29	30	31	32	33	34	35	36	37
Recovery	60 min	24.8295	208.61	98.4638								Foci	1	1	1	1	1	1	1	1	1	1	1	1	2	2	2	2	2	2	2	2	2	3	3	3	3	3	3	3	3	3	3	3	3	3	3	3	3
% Adjusted cells with foci												Image 4
Condition	Time	WT	ΔΔ	ΔΔOE								Cell no.	1	2	3	4	5	6	7	8	9	10	11	12	13	14	15	16	17	18	19	20	21	22	23	24	25	26	27	28	29	30	31	32	33	34	35	36	37
42 °C	30 min	1	1	1								Foci	1	1	1	1	1	1	1	1	1	1	1	1	1	1	1	1	1	2	2	2	2	2	2	2	2	2	2	2	2	2	2	0	0	0	3	3	3
Recovery	20 min	0.863011	1	0.986087								BY4741 guk1-7-GFP recovery 40 minutes
Recovery	40 min	0.357955	1	0.684275								Image 1
Recovery	60 min	0.124148	1	0.492319								Cell no.	1	2	3	4	5	6	7	8	9	10	11	12	13	14	15	16	17	18	19	20	21	22	23	24	25	26	27	28	29	30	31	32	33	34	35	36	37
												Foci	1	1	1	1	1	1	1	1	1	1	1	1	1	1	2	2	0	0	0	0	0	0	0	0	0	0	0	0	0	0	0	0	0	0	0	0	0
												Image 2
												Cell no.	1	2	3	4	5	6	7	8	9	10	11	12	13	14	15	16	17	18	19	20	21	22	23	24	25	26	27	28	29	30	31	32	33	34	35	36	37
												Foci	1	1	1	1	1	1	1	1	1	1	1	1	1	1	2	2	2	2	0	0	0	0	0	0	0	0	0	0	0	0	0	0	0	0	0	0	0
												Image 3
												Cell no.	1	2	3	4	5	6	7	8	9	10	11	12	13	14	15	16	17	18	19	20	21	22	23	24	25	26	27	28	29	30	31	32	33	34	35	36	37
												Foci	1	1	1	1	1	1	1	1	1	1	1	1	2	0	0	0	0	0	0	0	0	0	0	0	0	0	0	0	0	0	0	0	0	0	0	0	0
												Image 4
												Cell no.	1	2	3	4	5	6	7	8	9	10	11	12	13	14	15	16	17	18	19	20	21	22	23	24	25	26	27	28	29	30	31	32	33	34	35	36	37
												Foci	1	1	1	1	1	1	1	1	1	1	1	1	1	1	1	2	2	2	2	2	2	3	3	0	0	0	0	0	0	0	0	0	0	0	0	0	0
												BY4741 guk1-7-GFP recovery 60 minutes
												Image 1
												Cell no.	1	2	3	4	5	6	7	8	9	10	11	12	13	14	15	16	17	18	19	20	21	22	23	24	25	26	27	28	29	30	31	32	33	34	35	36	37
												Foci	1	1	1	1	0	0	0	0	0	0	0	0	0	0	0	0	0	0	0	0	0	0	0	0	0	0	0	0	0	0	0	0	0	0	0	0	0
												Image 2
												Cell no.	1	2	3	4	5	6	7	8	9	10	11	12	13	14	15	16	17	18	19	20	21	22	23	24	25	26	27	28	29	30	31	32	33	34	35	36	37
												Foci	1	1	1	1	1	2	2	0	0	0	0	0	0	0	0	0	0	0	0	0	0	0	0	0	0	0	0	0	0	0	0	0	0	0	0	0	0
												Image 3
												Cell no.	1	2	3	4	5	6	7	8	9	10	11	12	13	14	15	16	17	18	19	20	21	22	23	24	25	26	27	28	29	30	31	32	33	34	35	36	37
												Foci	1	1	0	0	0	0	0	0	0	0	0	0	0	0	0	0	0	0	0	0	0	0	0	0	0	0	0	0	0	0	0	0	0	0	0	0	0
												Image 5
												Cell no.	1	2	3	4	5	6	7	8	9	10	11	12	13	14	15	16	17	18	19	20	21	22	23	24	25	26	27	28	29	30	31	32	33	34	35	36	37
												Foci	1	1	1	1	0	0	0	0	0	0	0	0	0	0	0	0	0	0	0	0	0	0	0	0	0	0	0	0	0	0	0	0	0	0	0	0	0
												Image 6
												Cell no.	1	2	3	4	5	6	7	8	9	10	11	12	13	14	15	16	17	18	19	20	21	22	23	24	25	26	27	28	29	30	31	32	33	34	35	36	37
												Foci	1	1	1	1	1	2	0	0	0	0	0	0	0	0	0	0	0	0	0	0	0	0	0	0	0	0	0	0	0	0	0	0	0	0	0	0	0
												BY4741 ssa1Δ ssa2Δ guk1-7-GFP
												Image 1
												Cell no.	1	2	3	4	5	6	7	8	9	10	11	12	13	14	15	16	17	18	19	20	21	22	23	24	25	26	27	28	29	30	31	32	33	34	35	36	37
												Foci	1	1	1	1	1	1	1	1	1	1	1	2	2	2	2	2	2	2	2	2	2	2	3	3	3	3	3	0	0	0	0	0	0	0	0	0	0
												Image 2
												Cell no.	1	2	3	4	5	6	7	8	9	10	11	12	13	14	15	16	17	18	19	20	21	22	23	24	25	26	27	28	29	30	31	32	33	34	35	36	37
												Foci	1	1	1	1	1	1	1	1	1	1	1	1	1	1	1	1	1	1	1	1	1	2	2	2	2	2	3	0	0	0	0	0	0	0	0	0	0
												Image 3
												Cell no.	1	2	3	4	5	6	7	8	9	10	11	12	13	14	15	16	17	18	19	20	21	22	23	24	25	26	27	28	29	30	31	32	33	34	35	36	37
												Foci	1	1	1	1	1	1	1	1	1	1	1	1	1	1	1	1	1	1	2	2	2	2	3	3	3	3	0	0	0	0	0	0	0	0	0	0	0
												Image 4
												Cell no.	1	2	3	4	5	6	7	8	9	10	11	12	13	14	15	16	17	18	19	20	21	22	23	24	25	26	27	28	29	30	31	32	33	34	35	36	37
												Foci	1	1	1	1	1	1	1	1	1	1	1	1	1	1	1	1	1	1	1	2	2	2	2	2	2	2	3	3	3	0	0	0	0	0	0	0	0
												Image 5
												Cell no.	1	2	3	4	5	6	7	8	9	10	11	12	13	14	15	16	17	18	19	20	21	22	23	24	25	26	27	28	29	30	31	32	33	34	35	36	37
												Foci	1	1	1	1	1	1	1	1	1	1	1	2	2	2	2	2	2	2	2	2	2	2	2	0	0	0	0	0	0	0	0	0	0	0	0	0	0
												BY4741 ssa1Δ ssa2Δ guk1-7-GFP 42 °C 30 minutes
												Image 1
												Cell no.	1	2	3	4	5	6	7	8	9	10	11	12	13	14	15	16	17	18	19	20	21	22	23	24	25	26	27	28	29	30	31	32	33	34	35	36	37
												Foci	1	2	2	2	2	2	2	3	3	3	3	3	3	3	3	3	3	3	3	3	3	3	3	3	3	3	3	3	3	3	3	3	3	3	3	3	3
												Image 2
												Cell no.	1	2	3	4	5	6	7	8	9	10	11	12	13	14	15	16	17	18	19	20	21	22	23	24	25	26	27	28	29	30	31	32	33	34	35	36	37
												Foci	3	3	3	3	3	3	3	3	3	3	3	3	3	3	3	3	3	3	3	3	3	3	3	3	3	3	3	3	3	3	3	3	3	3	3	3	3
												Image 3
												Cell no.	1	2	3	4	5	6	7	8	9	10	11	12	13	14	15	16	17	18	19	20	21	22	23	24	25	26	27	28	29	30	31	32	33	34	35	36	37
												Foci	1	1	2	2	2	2	2	2	3	3	3	3	3	3	3	3	3	3	3	3	3	3	3	3	3	3	3	3	3	3	3	3	3	3	3	3	3
												Image 4
												Cell no.	1	2	3	4	5	6	7	8	9	10	11	12	13	14	15	16	17	18	19	20	21	22	23	24	25	26	27	28	29	30	31	32	33	34	35	36	37
												Foci	1	1	1	2	0	3	3	3	3	3	3	3	3	3	3	3	3	3	3	3	3	3	3	3	3	3	3	3	3	3	3	3	3	3	3	3	3
												Image 5
												Cell no.	1	2	3	4	5	6	7	8	9	10	11	12	13	14	15	16	17	18	19	20	21	22	23	24	25	26	27	28	29	30	31	32	33	34	35	36	37
												Foci	1	1	1	1	2	2	2	3	3	3	3	3	3	3	3	3	3	3	3	3	3	3	3	3	3	3	3	3	3	3	3	3	3	3	3	3	3
												BY4741 ssa1Δ ssa2Δ guk1-7-GFP Recovery 20 minutes
												Image 1
												Cell no.	1	2	3	4	5	6	7	8	9	10	11	12	13	14	15	16	17	18	19	20	21	22	23	24	25	26	27	28	29	30	31	32	33	34	35	36	37
												Foci	1	1	1	1	1	1	2	2	2	2	2	2	2	2	3	3	3	3	3	3	3	3	3	3	3	3	3	3	3	3	3	3	3	3	3	3	3
												Image 2
												Cell no.	1	2	3	4	5	6	7	8	9	10	11	12	13	14	15	16	17	18	19	20	21	22	23	24	25	26	27	28	29	30	31	32	33	34	35	36	37
												Foci	1	1	1	2	2	2	2	2	2	2	2	2	3	3	3	3	3	3	3	3	3	3	3	3	3	3	3	3	3	3	3	3	3	3	3	3	3
												Image 3
												Cell no.	1	2	3	4	5	6	7	8	9	10	11	12	13	14	15	16	17	18	19	20	21	22	23	24	25	26	27	28	29	30	31	32	33	34	35	36	37
												Foci	1	1	1	1	2	2	2	2	2	2	2	2	2	2	2	3	3	3	3	3	3	3	3	3	3	3	3	3	3	3	3	3	3	3	3	3	3
												Image 4
												Cell no.	1	2	3	4	5	6	7	8	9	10	11	12	13	14	15	16	17	18	19	20	21	22	23	24	25	26	27	28	29	30	31	32	33	34	35	36	37
												Foci	1	1	1	1	1	1	1	1	1	1	1	1	2	2	2	2	2	2	2	2	3	3	3	3	3	3	3	3	3	3	3	3	3	3	3	3	3
												BY4741 ssa1Δ ssa2Δ guk1-7-GFP Recovery 40 minutes
												Image 1
												Cell no.	1	2	3	4	5	6	7	8	9	10	11	12	13	14	15	16	17	18	19	20	21	22	23	24	25	26	27	28	29	30	31	32	33	34	35	36	37
												Foci	1	1	1	1	1	1	1	1	2	2	2	2	2	2	2	2	2	2	2	3	3	3	3	3	3	3	3	3	3	3	3	3	3	3	3	3	3
												Image 2
												Cell no.	1	2	3	4	5	6	7	8	9	10	11	12	13	14	15	16	17	18	19	20	21	22	23	24	25	26	27	28	29	30	31	32	33	34	35	36	37
												Foci	0	1	1	1	1	1	1	1	1	1	1	1	2	2	2	2	2	2	2	2	2	2	2	2	2	3	3	3	3	3	3	3	3	3	3	3	3
												Image 3
												Cell no.	1	2	3	4	5	6	7	8	9	10	11	12	13	14	15	16	17	18	19	20	21	22	23	24	25	26	27	28	29	30	31	32	33	34	35	36	37
												Foci	0	0	0	1	1	1	1	1	2	2	2	2	2	2	2	2	2	2	2	2	2	3	3	3	3	3	3	3	3	3	3	3	3	3	3	3	3
												Image 4
												Cell no.	1	2	3	4	5	6	7	8	9	10	11	12	13	14	15	16	17	18	19	20	21	22	23	24	25	26	27	28	29	30	31	32	33	34	35	36	37
												Foci	0	1	1	1	1	1	2	2	2	2	2	2	2	2	2	2	2	2	2	3	3	3	3	3	3	3	3	3	3	3	3	3	3	3	3	3	3
												Image 5
												Cell no.	1	2	3	4	5	6	7	8	9	10	11	12	13	14	15	16	17	18	19	20	21	22	23	24	25	26	27	28	29	30	31	32	33	34	35	36	37
												Foci	0	0	0	0	0	1	1	1	1	1	1	1	2	2	2	2	2	2	2	2	3	3	3	3	3	3	3	3	3	3	3	3	3	3	3	3	3
												BY4741 ssa1Δ ssa2Δ guk1-7-GFP Recovery 60 minutes
												Image 1
												Cell no.	1	2	3	4	5	6	7	8	9	10	11	12	13	14	15	16	17	18	19	20	21	22	23	24	25	26	27	28	29	30	31	32	33
												Foci	0	1	1	1	1	1	1	1	2	2	2	2	2	2	2	2	2	3	3	3	3	3	3	3	3	3	3	3	3	3	3	3	3
												Image 2
												Cell no.	1	2	3	4	5	6	7	8	9	10	11	12	13	14	15	16	17	18	19	20	21	22	23	24	25	26	27	28	29	30	31	32	33
												Foci	0	0	0	1	1	1	2	2	2	2	2	2	2	2	2	2	2	2	2	2	3	3	3	3	3	3	3	3	3	3	3	3	3
												Image 3
												Cell no.	1	2	3	4	5	6	7	8	9	10	11	12	13	14	15	16	17	18	19	20	21	22	23	24	25	26	27	28	29	30	31	32	33
												Foci	0	0	0	0	1	1	1	1	1	1	1	1	1	1	1	1	1	1	2	2	2	2	2	2	2	2	3	3	3	3	3	3	3
												Image 4
												Cell no.	1	2	3	4	5	6	7	8	9	10	11	12	13	14	15	16	17	18	19	20	21	22	23	24	25	26	27	28	29	30	31	32	33
												Foci	1	1	1	1	1	1	1	1	1	2	2	2	2	2	2	2	2	2	2	2	2	0	0	0	0	3	3	3	3	3	3	3	3
												Image 5
												Cell no.	1	2	3	4	5	6	7	8	9	10	11	12	13	14	15	16	17	18	19	20	21	22	23	24	25	26	27	28	29	30	31	32	33	34
												Foci	1	1	1	1	1	1	1	1	1	2	2	2	2	2	2	2	2	2	2	2	0	0	0	0	3	3	3	3	3	3	3	3	3	3
												Image 6
												Cell no.	1	2	3	4	5	6	7	8	9	10	11	12	13	14	15	16	17	18	19	20	21	22	23	24	25	26	27	28	29	30	31	32	33	34
												Foci	1	1	1	1	1	1	1	1	2	2	2	2	2	2	2	2	2	2	2	2	2	2	2	0	0	0	3	3	3	3	3	3	3	3
												BY4741 ssa1Δ ssa2Δ PGPDSSA4 guk1-7-GFP control
												Image 1
												Cell no.	1	2	3	4	5	6	7	8	9	10	11	12	13	14	15	16	17	18	19	20	21	22	23	24	25	26	27	28	29	30	31	32	33	34	35	36	37
												Foci	1	1	1	1	1	1	1	1	1	1	1	1	1	1	1	1	1	1	1	1	1	1	2	2	0	0	0	0	0	0	0	0	0	0	0	0	0
												Image 2
												Cell no.	1	2	3	4	5	6	7	8	9	10	11	12	13	14	15	16	17	18	19	20	21	22	23	24	25	26	27	28	29	30	31	32	33	34	35	36	37
												Foci	1	1	1	1	1	1	1	1	1	1	1	1	1	1	1	2	2	0	0	0	0	0	0	0	0	0	0	0	0	0	0	0	0	0	0	0	0
												Image 3
												Cell no.	1	2	3	4	5	6	7	8	9	10	11	12	13	14	15	16	17	18	19	20	21	22	23	24	25	26	27	28	29	30	31	32	33	34	35	36	37
												Foci	1	1	1	1	1	1	1	1	1	1	1	1	1	1	1	1	1	1	1	0	0	0	0	0	0	0	0	0	0	0	0	0	0	0	0	0	0
												Image 4
												Cell no.	1	2	3	4	5	6	7	8	9	10	11	12	13	14	15	16	17	18	19	20	21	22	23	24	25	26	27	28	29	30	31	32	33	34	35	36	37
												Foci	1	1	1	1	1	1	1	1	1	1	1	1	1	1	1	1	2	0	0	0	0	0	0	0	0	0	0	0	0	0	0	0	0	0	0	0	0
												BY4741 ssa1Δ ssa2Δ PGPDSSA4 guk1-7-GFP 42 °C 30 minutes
												Image 1
												Cell no.	1	2	3	4	5	6	7	8	9	10	11	12	13	14	15	16	17	18	19	20	21	22	23	24	25	26	27	28	29	30	31	32	33	34	35	36	37
												Foci	1	2	2	2	2	2	2	3	3	3	3	3	3	3	3	3	3	3	3	3	3	3	3	3	3	3	3	3	3	3	3	3	3	3	3	3	3
												Image 2
												Cell no.	1	2	3	4	5	6	7	8	9	10	11	12	13	14	15	16	17	18	19	20	21	22	23	24	25	26	27	28	29	30	31	32	33	34	35	36	37
												Foci	1	1	1	2	2	2	2	2	3	3	3	3	3	3	3	3	3	3	3	3	3	3	3	3	3	3	3	3	3	3	3	3	3	3	3	3	3
												Image 3
												Cell no.	1	2	3	4	5	6	7	8	9	10	11	12	13	14	15	16	17	18	19	20	21	22	23	24	25	26	27	28	29	30	31	32	33	34	35	36	37
												Foci	1	1	2	3	3	3	3	3	3	3	3	3	3	3	3	3	3	3	3	3	3	3	3	3	3	3	3	3	3	3	3	3	3	3	3	3	3
												Image 4
												Cell no.	1	2	3	4	5	6	7	8	9	10	11	12	13	14	15	16	17	18	19	20	21	22	23	24	25	26	27	28	29	30	31	32	33	34	35	36	37
												Foci	1	2	3	3	3	3	3	3	3	3	3	3	3	3	3	3	3	3	3	3	3	3	3	3	3	3	3	3	3	3	3	3	3	3	3	3	3
												BY4741 ssa1Δ ssa2Δ PGPDSSA4 guk1-7-GFP Recovery 20 minutes
												Image 1
												Cell no.	1	2	3	4	5	6	7	8	9	10	11	12	13	14	15	16	17	18	19	20	21	22	23	24	25	26	27	28	29	30	31	32	33	34	35	36	37
												Foci	1	1	1	1	1	1	1	1	1	1	1	1	0	2	2	2	2	2	2	2	2	2	2	2	2	2	2	2	2	2	2	2	2	2	2	3	3
												Image 2
												Cell no.	1	2	3	4	5	6	7	8	9	10	11	12	13	14	15	16	17	18	19	20	21	22	23	24	25	26	27	28	29	30	31	32	33	34	35	36	37
												Foci	0	0	1	1	1	1	1	1	1	1	1	2	2	2	2	2	2	2	2	2	2	2	2	3	3	3	3	3	3	3	3	3	3	3	3	3	3
												Image 3
												Cell no.	1	2	3	4	5	6	7	8	9	10	11	12	13	14	15	16	17	18	19	20	21	22	23	24	25	26	27	28	29	30	31	32	33	34	35	36	37
												Foci	1	1	1	1	1	1	1	1	1	2	2	2	2	2	2	2	2	2	2	2	2	2	2	2	0	0	0	0	3	3	3	3	3	3	3	3	3
												Image 4
												Cell no.	1	2	3	4	5	6	7	8	9	10	11	12	13	14	15	16	17	18	19	20	21	22	23	24	25	26	27	28	29	30	31	32	33	34	35	36	37
												Foci	1	1	1	1	1	1	1	1	1	1	1	1	1	1	2	2	2	2	2	2	2	2	2	2	2	2	2	2	0	0	0	0	3	3	3	3	3
												BY4741 ssa1Δ ssa2Δ PGPDSSA4 guk1-7-GFP Recovery 40 minutes
												Image 1
												Cell no.	1	2	3	4	5	6	7	8	9	10	11	12	13	14	15	16	17	18	19	20	21	22	23	24	25	26	27	28	29	30	31	32	33	34	35	36	37
												Foci	1	1	1	1	1	1	1	1	1	1	1	1	1	1	1	1	1	1	1	1	1	1	2	2	2	2	2	2	2	3	3	3	3	3	3	0	0
												Image 2
												Cell no.	1	2	3	4	5	6	7	8	9	10	11	12	13	14	15	16	17	18	19	20	21	22	23	24	25	26	27	28	29	30	31	32	33	34	35	36	37
												Foci	1	1	1	1	1	1	1	1	1	1	1	1	1	1	1	1	1	1	1	1	1	1	1	2	2	2	2	2	2	2	2	2	3	0	0	0	0
												Image 3
												Cell no.	1	2	3	4	5	6	7	8	9	10	11	12	13	14	15	16	17	18	19	20	21	22	23	24	25	26	27	28	29	30	31	32	33	34	35	36	37
												Foci	1	1	1	1	1	1	1	1	1	1	1	1	1	1	2	2	2	2	2	2	2	2	2	2	2	3	3	0	0	0	0	0	0	0	0	0	0
												Image 4
												Cell no.	1	2	3	4	5	6	7	8	9	10	11	12	13	14	15	16	17	18	19	20	21	22	23	24	25	26	27	28	29	30	31	32	33	34	35	36	37
												Foci	1	1	1	1	1	1	1	1	1	1	1	1	1	1	1	1	1	1	1	1	1	1	1	1	2	2	2	2	2	2	2	2	2	2	2	2	2
												BY4741 ssa1Δ ssa2Δ PGPDSSA4 guk1-7-GFP Recovery 60 minutes
												Image 1
												Cell no.	1	2	3	4	5	6	7	8	9	10	11	12	13	14	15	16	17	18	19	20	21	22	23	24	25	26	27	28	29	30	31	32	33	34	35	36	37
												Foci	1	1	1	1	1	1	1	1	1	1	1	1	1	1	1	1	2	2	2	2	2	2	3	0	0	0	0	0	0	0	0	0	0	0	0	0	0
												Image 2
												Cell no.	1	2	3	4	5	6	7	8	9	10	11	12	13	14	15	16	17	18	19	20	21	22	23	24	25	26	27	28	29	30	31	32	33	34	35	36	37
												Foci	1	1	1	1	1	1	1	1	1	1	1	1	1	1	1	1	1	1	2	2	2	3	0	0	0	0	0	0	0	0	0	0	0	0	0	0	0
												Image 3
												Cell no.	1	2	3	4	5	6	7	8	9	10	11	12	13	14	15	16	17	18	19	20	21	22	23	24	25	26	27	28	29	30	31	32	33	34	35	36	37
												Foci	1	1	1	1	1	1	1	1	1	1	1	1	2	2	2	2	0	0	0	0	0	0	0	0	0	0	0	0	0	0	0	0	0	0	0	0	0
												Image 4
												Cell no.	1	2	3	4	5	6	7	8	9	10	11	12	13	14	15	16	17	18	19	20	21	22	23	24	25	26	27	28	29	30	31	32	33	34	35	36	37
												Foci	1	1	1	1	1	1	1	1	1	1	1	1	1	1	1	1	1	1	1	2	2	2	2	2	3	0	0	0	0	0	0	0	0	0	0	0	0
[truncated: 20 more columns]
