# Supplementary material for: Differential role of cytosolic Hsp70s in longevity assurance and protein quality control
Source: PLoS Genet. 2021 Jan 11;17(1):e1008951. doi: 10.1371/journal.pgen.1008951 (PMC7822560; doi:10.1371/journal.pgen.1008951)
Supplement: S5 Table — Tabulated scoring of number of cells with at least one foci in WT, ssa1Δ ssa2Δ and ssa1Δ ssa2Δ PGPDSSA4 strains with GFP-tagged gus1-3. Connected to Fig 1C. (XLSX) [file pgen.1008951.s012.xlsx]

## Sheet: 170529 clone 4
Counted on												BY4741 gus1-3-GFP control
170529 BY4741 gus1-3-GFP clone 4												Image 1
Condition	Time	Cells	O.D.600	Cells w. foci	No. of foci	% cells w. foci	% class 1	% class 2	% class 3	Foci per cell		Cell no.	1	2	3	4	5	6	7	8	9	10	11	12	13	14	15	16	17	18	19	20	21	22	23	24	25	26	27	28	29	30	31	32	33	34	35	36	37
Control	N/A	200	0.500	93	165	0.465	0.494624	0.344086	0.16129	1.77419		Foci	1	1	1	1	1	2	2	4	2	2	1	1	1	3	6	2	0	0	0	0	0	0	0	0	0	0	0	0	0	0	0	0	0	0	0	0	0
												Image 2
170529 BY4741 ssa1Δ ssa2Δ gus1-3-GFP clone 4												Cell no.	1	2	3	4	5	6	7	8	9	10	11	12	13	14	15	16	17	18	19	20	21	22	23	24	25	26	27	28	29	30	31	32	33	34	35	36	37
Condition	Time	Cells	O.D.600	Cells w. foci	No. of foci	% cells w. foci	% class 1	% class 2	% class 3	Foci per cell		Foci	0	0	0	0	0	0	0	0	0	0	0	0	0	0	0	0	0	0	0	0	0	0	0	0	0	0	0	1	3	1	2	1	2	1	1	2	5
Control	N/A	200	0.500	142	221	0.71	0.640845	0.204225	0.15493	1.55634		Image 3
												Cell no.	1	2	3	4	5	6	7	8	9	10	11	12	13	14	15	16	17	18	19	20	21	22	23	24	25	26	27	28	29	30	31	32	33	34	35	36	37
170529 BY4741 ssa1Δ ssa2Δ PGPDSSA4 gus1-3-GFP clone 4												Foci	3	2	1	1	1	2	2	2	5	1	2	4	2	2	2	1	1	1	2	3	2	1	1	2	1	1	1	2	0	0	0	0	0	0	0	0	0
Condition	Time	Cells	O.D.600	Cells w. foci	No. of foci	% cells w. foci	% class 1	% class 2	% class 3	Foci per cell		Image 4
Control	N/A	200	0.498	46	70	0.23	0.586957	0.326087	0.0869565	1.52174		Cell no.	1	2	3	4	5	6	7	8	9	10	11	12	13	14	15	16	17	18	19	20	21	22	23	24	25	26	27	28	29	30	31	32	33	34	35	36	37
												Foci	0	0	0	0	0	0	0	0	0	0	0	0	0	0	0	0	0	1	1	0	0	1	1	1	1	2	2	1	1	1	1	2	2	3	1	1	2
												BY4741 ssa1Δ ssa2Δ gus1-3-GFP control
												Image 1
												Cell no.	1	2	3	4	5	6	7	8	9	10	11	12	13	14	15	16	17	18	19	20	21	22	23	24	25	26	27	28	29	30	31	32	33	34	35	36	37
												Foci	1	3	3	3	3	0	1	1	0	0	0	0	0	1	1	0	0	0	2	1	0	0	1	3	0	1	1	0	1	0	1	1	1	1	1	3	0
												Image 2
												Cell no.	1	2	3	4	5	6	7	8	9	10	11	12	13	14	15	16	17	18	19	20	21	22	23	24	25	26	27	28	29	30	31	32	33	34	35	36	37
												Foci	1	1	2	1	1	3	1	1	1	1	1	3	1	1	1	1	2	1	1	1	1	1	2	1	1	1	2	1	1	1	1	1	1	1	1	1	3
												Image 3
												Cell no.	1	2	3	4	5	6	7	8	9	10	11	12	13	14	15	16	17	18	19	20	21	22	23	24	25	26	27	28	29	30	31	32	33	34	35	36	37
												Foci	5	2	1	1	2	2	2	3	1	1	2	1	1	2	3	3	1	1	4	1	2	1	1	1	1	1	1	1	2	1	2	1	2	1	3	1	0
												Image 4
												Cell no.	1	2	3	4	5	6	7	8	9	10	11	12	13	14	15	16	17	18	19	20	21	22	23	24	25	26	27	28	29	30	31	32	33	34	35	36	37
												Foci	3	0	0	0	0	0	0	0	0	0	0	0	0	0	0	0	0	1	1	3	1	2	2	4	1	1	2	2	1	1	2	1	5	2	2	2	1
												BY4741 ssa1Δ ssa2Δ PGPDSSA4 gus1-3-GFP control
												Image 1
												Cell no.	1	2	3	4	5	6	7	8	9	10	11	12	13	14	15	16	17	18	19	20	21	22	23	24	25	26	27	28	29	30	31	32	33	34	35	36	37
												Foci	1	1	2	3	1	1	3	2	2	1	0	0	0	0	0	0	0	0	0	0	0	0	0	0	0	0	0	0	0	0	0	0	0	0	0	0	0
												Image 2
												Cell no.	1	2	3	4	5	6	7	8	9	10	11	12	13	14	15	16	17	18	19	20	21	22	23	24	25	26	27	28	29	30	31	32	33	34	35	36	37
												Foci	0	0	0	0	0	0	0	0	0	0	0	0	0	0	0	0	0	0	0	0	0	0	0	0	0	0	0	0	0	0	0	0	0	0	0	0	0
												Image 3
												Cell no.	1	2	3	4	5	6	7	8	9	10	11	12	13	14	15	16	17	18	19	20	21	22	23	24	25	26	27	28	29	30	31	32	33	34	35	36	37
												Foci	1	0	0	0	0	0	0	0	0	0	0	0	0	0	0	0	0	0	0	0	0	0	0	0	0	0	0	0	0	0	0	1	1	2	1	1	1
												Image 4
												Cell no.	1	2	3	4	5	6	7	8	9	10	11	12	13	14	15	16	17	18	19	20	21	22	23	24	25	26	27	28	29	30	31	32	33	34	35	36	37
												Foci	1	1	4	1	2	2	2	1	1	1	2	1	1	0	0	0	0	0	0	0	0	0	0	0	0	0	0	0	0	0	0	0	0	0	0	0	0
[truncated: 20 more columns]

## Sheet: 170530 clone 2
Counted on 171106												BY4741 gus1-3-GFP control
170530 BY4741 gus1-3-GFP clone 2												Image 1
Condition	Time	Cells	O.D.600	Cells w. foci	No. of foci	% cells w. foci	% class 1	% class 2	% class 3	Foci per cell		Cell no.	1	2	3	4	5	6	7	8	9	10	11	12	13	14	15	16	17	18	19	20	21	22	23	24	25	26	27	28	29	30	31	32	33	34	35	36	37
Control	N/A	200	0.500	81	118	0.405	0.641975	0.259259	0.0987654	1.45679		Foci	3	3	3	3	2	1	2	1	2	3	1	1	2	2	1	2	1	0	0	0	0	0	0	0	0	0	0	0	0	0	0	0	0	0	0	0	0
												Image 2
170530 BY4741 ssa1Δ ssa2Δ gus1-3-GFP clone 2												Cell no.	1	2	3	4	5	6	7	8	9	10	11	12	13	14	15	16	17	18	19	20	21	22	23	24	25	26	27	28	29	30	31	32	33	34	35	36	37
Condition	Time	Cells	O.D.600	Cells w. foci	No. of foci	% cells w. foci	% class 1	% class 2	% class 3	Foci per cell		Foci	0	0	0	0	0	0	0	0	0	0	0	0	0	0	0	0	0	0	0	0	0	0	0	0	0	0	1	0	1	2	2	0	0	1	1	2	1
Control	N/A	200	0.500	176	414	0.88	0.375	0.210227	0.414773	2.35227		Image 3
												Cell no.	1	2	3	4	5	6	7	8	9	10	11	12	13	14	15	16	17	18	19	20	21	22	23	24	25	26	27	28	29	30	31	32	33	34	35	36	37
170530 BY4741 ssa1Δ ssa2Δ PGPDSSA4 gus1-3-GFP clone 2												Foci	1	1	1	1	1	1	1	2	1	1	2	1	2	0	1	1	1	0	0	0	0	0	0	0	0	0	0	0	0	0	0	0	0	0	0	0	0
Condition	Time	Cells	O.D.600	Cells w. foci	No. of foci	% cells w. foci	% class 1	% class 2	% class 3	Foci per cell		Image 4
Control	N/A	200	0.500	64	86	0.32	0.671875	0.3125	0.015625	1.34375		Cell no.	1	2	3	4	5	6	7	8	9	10	11	12	13	14	15	16	17	18	19	20	21	22	23	24	25	26	27	28	29	30	31	32	33	34	35	36	37
												Foci	0	0	0	0	0	0	0	0	0	0	0	0	0	0	0	2	2	3	0	3	1	1	0	1	1	1	0	2	2	0	0	1	2	0	1	1	1
												BY4741 ssa1Δ ssa2Δ gus1-3-GFP control
												Image 1
												Cell no.	1	2	3	4	5	6	7	8	9	10	11	12	13	14	15	16	17	18	19	20	21	22	23	24	25	26	27	28	29	30	31	32	33	34	35	36	37
												Foci	2	0	6	0	3	0	5	1	0	2	1	9	1	5	5	1	2	1	1	5	1	1	1	2	3	3	1	2	3	0	2	2	4	2	4	3	1
												Image 2
												Cell no.	1	2	3	4	5	6	7	8	9	10	11	12	13	14	15	16	17	18	19	20	21	22	23	24	25	26	27	28	29	30	31	32	33	34	35	36	37
												Foci	2	0	0	0	0	2	1	3	3	9	4	2	7	1	1	2	3	1	1	2	2	4	3	4	1	3	1	4	3	1	2	1	0	1	1	1	4
												Image 3
												Cell no.	1	2	3	4	5	6	7	8	9	10	11	12	13	14	15	16	17	18	19	20	21	22	23	24	25	26	27	28	29	30	31	32	33	34	35	36	37
												Foci	2	6	3	1	1	2	2	2	1	3	4	2	2	1	3	1	3	3	1	1	3	1	1	2	1	2	3	1	1	3	2	3	2	1	1	1	1
												Image 4
												Cell no.	1	2	3	4	5	6	7	8	9	10	11	12	13	14	15	16	17	18	19	20	21	22	23	24	25	26	27	28	29	30	31	32	33	34	35	36	37
												Foci	1	1	1	1	1	1	1	1	1	1	1	1	1	1	1	1	2	2	2	2	3	3	3	3	3	3	3	3	3	3	3	3	3	3	3	3	3
												BY4741 ssa1Δ ssa2Δ PGPDSSA4 gus1-3-GFP control
												Image 1
												Cell no.	1	2	3	4	5	6	7	8	9	10	11	12	13	14	15	16	17	18	19	20	21	22	23	24	25	26	27	28	29	30	31	32	33	34	35	36	37
												Foci	1	1	1	2	1	2	1	1	1	1	2	1	1	0	0	0	0	0	0	0	0	0	0	0	0	0	0	0	0	0	0	0	0	0	0	0	0
												Image 2
												Cell no.	1	2	3	4	5	6	7	8	9	10	11	12	13	14	15	16	17	18	19	20	21	22	23	24	25	26	27	28	29	30	31	32	33	34	35	36	37
												Foci	1	1	1	1	1	2	1	2	1	1	1	1	1	2	2	1	1	1	0	0	0	0	0	0	0	0	0	0	0	0	0	0	0	0	0	0	0
												Image 3
												Cell no.	1	2	3	4	5	6	7	8	9	10	11	12	13	14	15	16	17	18	19	20	21	22	23	24	25	26	27	28	29	30	31	32	33	34	35	36	37
												Foci	1	1	1	2	2	1	1	1	1	2	1	1	1	0	0	0	0	0	0	0	0	0	0	0	0	0	0	0	0	0	0	0	0	0	0	0	0
												Image 4
												Cell no.	1	2	3	4	5	6	7	8	9	10	11	12	13	14	15	16	17	18	19	20	21	22	23	24	25	26	27	28	29	30	31	32	33	34	35	36	37
												Foci	1	1	1	1	1	1	1	1	1	2	2	2	2	2	2	2	2	2	2	3	0	0	0	0	0	0	0	0	0	0	0	0	0	0	0	0	0
[truncated: 20 more columns]

## Sheet: 170614 clone 2
Counted on												BY4741 gus1-3-GFP control
170614 BY4741 gus1-3-GFP clone 2												Image 1
Condition	Time	Cells	O.D.600	Cells w. foci	No. of foci	% cells w. foci	% class 1	% class 2	% class 3	Foci per cell		Cell no.	1	2	3	4	5	6	7	8	9	10	11	12	13	14	15	16	17	18	19	20	21	22	23	24	25	26	27	28	29	30	31	32	33	34	35	36	37
Control	N/A	200	0.500	119	180	0.595	0.579832	0.327731	0.092437	1.51261		Foci	1	1	1	1	1	1	1	1	1	1	1	1	1	1	1	2	2	2	2	2	2	2	2	3	0	0	0	0	0	0	0	0	0	0	0	0	0
												Image 2
170614 BY4741 ssa1Δ ssa2Δ gus1-3-GFP clone 2												Cell no.	1	2	3	4	5	6	7	8	9	10	11	12	13	14	15	16	17	18	19	20	21	22	23	24	25	26	27	28	29	30	31	32	33	34	35	36	37
Condition	Time	Cells	O.D.600	Cells w. foci	No. of foci	% cells w. foci	% class 1	% class 2	% class 3	Foci per cell		Foci	1	1	1	1	1	1	1	1	1	1	1	1	1	2	2	2	2	2	2	2	3	3	3	0	0	0	0	0	0	0	0	0	0	0	0	0	0
Control	N/A	200	0.500	146	284	0.73	0.486301	0.0821918	0.431507	1.94521		Image 3
												Cell no.	1	2	3	4	5	6	7	8	9	10	11	12	13	14	15	16	17	18	19	20	21	22	23	24	25	26	27	28	29	30	31	32	33	34	35	36	37
170614 BY4741 ssa1Δ ssa2Δ PGPDSSA4 gus1-3-GFP clone 2												Foci	1	1	1	1	1	1	1	1	1	1	1	1	1	1	1	2	2	2	2	2	2	2	2	0	0	0	0	0	0	0	0	0	0	0	0	0	0
Condition	Time	Cells	O.D.600	Cells w. foci	No. of foci	% cells w. foci	% class 1	% class 2	% class 3	Foci per cell		Image 4
Control	N/A	199	0.500	51	89	0.256281	0.431373	0.392157	0.176471	1.7451		Cell no.	1	2	3	4	5	6	7	8	9	10	11	12	13	14	15	16	17	18	19	20	21	22	23	24	25	26	27	28	29	30	31	32	33	34	35	36	37
												Foci	1	1	1	1	1	1	1	1	1	1	2	2	2	2	2	2	2	2	2	2	2	2	3	3	3	0	0	0	0	0	0	0	0	0	0	0	0
												Image 5
												Cell no.	1	2	3	4	5	6	7	8	9	10	11	12	13	14	15	16	17	18	19	20	21	22	23	24	25	26	27	28	29	30	31	32	33	34	35	36	37
												Foci	1	1	1	1	1	1	1	1	1	1	1	1	1	1	1	1	2	2	2	2	3	3	3	3	0	0	0	0	0	0	0	0	0	0	0	0	0
												BY4741 ssa1Δ ssa2Δ gus1-3-GFP control
												Image 1
												Cell no.	1	2	3	4	5	6	7	8	9	10	11	12	13	14	15	16	17	18	19	20	21	22	23	24	25	26	27	28	29	30	31	32	33	34	35	36	37
												Foci	1	1	1	1	1	1	1	1	1	1	1	1	1	2	2	2	2	0	0	0	0	0	0	0	0	0	3	3	3	3	3	3	3	3	3	3	3
												Image 2
												Cell no.	1	2	3	4	5	6	7	8	9	10	11	12	13	14	15	16	17	18	19	20	21	22	23	24	25	26	27	28	29	30	31	32	33	34	35	36	37
												Foci	1	1	1	1	1	1	1	1	1	1	1	1	1	1	1	2	0	0	0	0	0	0	0	0	0	0	0	0	3	3	3	3	3	3	3	3	3
												Image 3
												Cell no.	1	2	3	4	5	6	7	8	9	10	11	12	13	14	15	16	17	18	19	20	21	22	23	24	25	26	27	28	29	30	31	32	33	34	35	36	37
												Foci	1	1	1	1	1	1	1	1	1	1	1	1	1	1	1	2	2	0	0	0	0	0	0	0	0	0	0	3	3	3	3	3	3	3	3	3	3
												Image 5
												Cell no.	1	2	3	4	5	6	7	8	9	10	11	12	13	14	15	16	17	18	19	20	21	22	23	24	25	26	27	28	29	30	31	32	33	34	35	36	37
												Foci	1	1	1	1	1	1	1	1	1	1	1	1	1	1	2	2	3	3	3	3	3	3	3	3	3	3	0	0	0	0	0	0	0	0	0	0	0
												Image 6
												Cell no.	1	2	3	4	5	6	7	8	9	10	11	12	13	14	15	16	17	18	19	20	21	22	23	24	25	26	27	28	29	30	31	32	33	34	35	36	37
												Foci	1	1	1	1	1	1	1	1	1	1	1	1	1	1	3	3	3	3	3	3	3	3	3	3	3	3	3	3	2	2	2	0	0	0	0	0	0
												BY4741 ssa1Δ ssa2Δ PGPDSSA4 gus1-3-GFP control
												Image 1
												Cell no.	1	2	3	4	5	6	7	8	9	10	11	12	13	14	15	16	17	18	19	20	21	22	23	24	25	26	27	28	29	30	31	32	33	34	35	36	37
												Foci	1	1		1	1	1	1	1	2	2	2	0	0	0	0	0	0	0	0	0	0	0	0	0	0	0	0	0	0	0	0	0	0	0	0	0	0
												Image 2
												Cell no.	1	2	3	4	5	6	7	8	9	10	11	12	13	14	15	16	17	18	19	20	21	22	23	24	25	26	27	28	29	30	31	32	33	34	35	36	37
												Foci	1	1	1	1	1	2	2	2	2	2	2	3	3	0	0	0	0	0	0	0	0	0	0	0	0	0	0	0	0	0	0	0	0	0	0	0	0
												Image 3
												Cell no.	1	2	3	4	5	6	7	8	9	10	11	12	13	14	15	16	17	18	19	20	21	22	23	24	25	26	27	28	29	30	31	32	33	34	35	36	37
												Foci	1	1	1	2	2	2	2	2	2	3	3	3	3	0	0	0	0	0	0	0	0	0	0	0	0	0	0	0	0	0	0	0	0	0	0	0	0
												Image 4
												Cell no.	1	2	3	4	5	6	7	8	9	10	11	12	13	14	15	16	17	18	19	20	21	22	23	24	25	26	27	28	29	30	31	32	33	34	35	36	37
												Foci	1	1	1	1	1	1	1	2	2	2	2	2	3	3	3	0	0	0	0	0	0	0	0	0	0	0	0	0	0	0	0	0	0	0	0	0	0
[truncated: 20 more columns]
