# Supplementary material for: Differential role of cytosolic Hsp70s in longevity assurance and protein quality control
Source: PLoS Genet. 2021 Jan 11;17(1):e1008951. doi: 10.1371/journal.pgen.1008951 (PMC7822560; doi:10.1371/journal.pgen.1008951)
Supplement: S7 Table — Tabulated scoring of number of cells with at least one foci in WT, ssa1Δ ssa2Δ and ssa1Δ ssa2Δ PGPDSSA4 strains with Hsp42 detected through ICC. Connected to Fig 1E. (XLSX) [file pgen.1008951.s014.xlsx]

## Sheet: 170403
170403 glas from 170329
Immunoflouroscence detecting Hsp42
Rabbit anti hsp42
ssa1-2∆∆	Cells with foci	Tot no of cells		170403	Cells with foci
no4	22	29		wt	0
no5	37	51		ssa1-2∆∆	58.5
no7	29	57		ssa1-2∆∆ Ssa4OE	6
no8	22	48		hsp42∆	0
no9	7	15
Tot	117	200
ssa1-2∆∆ Ssa4OE	Cells with foci	Tot no of cells
no14	3	35
no15	2	40
no16	3	68
no13	3	30
no12	1	27
Tot	12	200
wt	Cells with foci	Tot no of cells
no1	0	72
no2	0	101
no3	0	27
Tot	0	200
hsp42∆	Cells with foci	Tot no of cells
no1	0	117
no2	0	83
Tot	0	200

## Sheet: 170503-1
170503 glas from 170430
Immunoflouroscence detecting Hsp42
Rabbit anti hsp42
ssa1-2∆∆	Cells with foci	Tot no of cells			170503-1
no1	31	62		wt	1.5
no2	44	52		ssa1-2∆∆	57.5
no3	40	86		ssa1-2∆∆ Ssa4OE	0
Tot	115	200
ssa1-2∆∆ Ssa4OE	Cells with foci	Tot no of cells
no1	0	60
no8	0	77
no3	0	63
Tot	0	200
wt	Cells with foci	Tot no of cells
no1	0	99
no2	0	101
Tot	0	200

## Sheet: 170503-2
170503 glas from 170501
Immunoflouroscence detecting Hsp42
Rabbit anti hsp42
ssa1-2∆∆	Cells with foci	Tot no of cells		170503-2	Cells with foci
no1	20	45		wt	0
no2	25	51		ssa1-2∆∆	52.5
no3	26	44		ssa1-2∆∆ Ssa4OE	6.5
no4	25	44
no5	9	16
Tot	105	200
ssa1-2∆∆ Ssa4OE	Cells with foci	Tot no of cells
no1	5	72
no7	4	79
no6	4	49
Tot	13	200
wt	Cells with foci	Tot no of cells
no1	0	185
no2	0	15
Tot	0	200

## Sheet: 170505
170505 glas from 170503
Immunoflouroscence detecting Hsp42
Rabbit anti hsp42
ssa1-2∆∆	Cells with foci	Tot no of cells		170505	Cells with foci
no1	15	31		wt	0.5
no2	22	34		ssa1-2∆∆	59.5
no3	19	33		ssa1-2∆∆ Ssa4OE	11
no4	21	30
no5	13	21
no6	18	32
no7	11	19
Tot	119	200
ssa1-2∆∆ Ssa4OE	Cells with foci	Tot no of cells
no1	3	35
no2	4	39
no4	6	24
no5	5	34
no6	4	18
no7	0	42
no8	0	8
Tot	22	200
wt	Cells with foci	Tot no of cells
no1	1	114
no2	0	86
Tot	1	200

## Sheet: 170518
170518 Using 2 antibodies!!
Immunoflouroscence detecting Hsp42
Rabbit anti hsp42 mouse anti actin
ssa1-2∆∆	Cells with foci	Tot no of cells		170518	Cells with foci
no2	13	23		wt	0.5
no3	24	49		ssa1-2∆∆	70.5
no5	40	50		ssa1-2∆∆ Ssa4OE	30.5
no7	57	71
no8	7	7
Tot	141	200
ssa1-2∆∆ Ssa4OE	Cells with foci	Tot no of cells
no10	11	18
no11	7	22	15
no12	11	25
no13	9	26
no14	1	17
no15	2	13
no9	7	34
no8	5	17
no7	6	21
no6	2	7
Tot	61	200
wt	Cells with foci	Tot no of cells
no1	0	100
no2	1	100
Tot	1	200

## Sheet: 170608
170608 Immunofluorescens rab Hsp42 mab Nsp1
wt	Cells with foci	Tot no of cells			170608	Cells with foci
no1	0	130			wt	0
no2	0	40			ssa1/2∆∆	57.5
no3	0	30			ssa1/2∆∆ Ssa4OE	4.5
Tot	0	200	0
ssa1/2∆∆	Cells with foci	Tot no of cells
no1	13	22
no2	14	25
no3	7	16
no4	16	27
no5	28	33
no6	34	67
no7	3	10
Tot	115	200	57.5
ssa1/2∆∆ Ssa4OE	Cells with foci	Tot no of cells
no2	7	128
no3	2	72
Tot	9	200	4.5

## Sheet: 170611
170611 Immunofluorescens rab Hsp42 mab Nsp1
wt	Cells with foci	Tot no of cells		170611	Cells with foci
no1	0	186		wt	0
no2	0	14		ssa1/2∆∆	39
Tot	0	200	0	ssa1/2∆∆ Ssa4OE	7.5
ssa1/2∆∆	Cells with foci	Tot no of cells
no1	7	15
no2	8	18
no3	12	28
no4	11	23
no5	10	32
no6	14	43
no7	15	35
no8	1	6
Tot	78	200	39
ssa1/2∆∆ Ssa4OE	Cells with foci	Tot no of cells
no1	11	49
no2	3	132
no3	1	19
Tot	15	200	7.5

## Sheet: Summary
All 7 togheter
	Mean	SD	170403	170503-1	170503-2	170505	170518	170608	170611
wt	0.357143	0.556349	0	1.5	0	0.5	0.5	0	0
ssa1-2∆∆	56.4286	9.42704	58.5	57.5	52.5	59.5	70.5	57.5	39
ssa1-2∆∆ Ssa4OE	9.42857	9.86335	6	0	6.5	11	30.5	4.5	7.5
