# Supplementary material for: Differential role of cytosolic Hsp70s in longevity assurance and protein quality control
Source: PLoS Genet. 2021 Jan 11;17(1):e1008951. doi: 10.1371/journal.pgen.1008951 (PMC7822560; doi:10.1371/journal.pgen.1008951)
Supplement: S8 Table — Quantification of images of Western blots with antibodies against ΔssCG* and Tub1 in protein extracts from WT, ssa1Δ ssa2Δ and ssa1Δ ssa2Δ PGPDSSA4. Shown are the raw mean grey values of each band from each strain and time point, the Tub1-normalized ΔssCG* values and the relative ΔssCG* values where the sample from time point 0 is set to 100%. Connected to Fig 2C. (XLSX) [file pgen.1008951.s015.xlsx]

## Sheet: 190403_∆ssCG–averimageJ
ΔssCG* values						Tub1 values						Normalised ΔssCG* to Tub1						Relative ΔssCG* levels
Exp. 1	0	20	40	60		Exp. 1	0	20	40	60		Exp. 1	0	20	40	60		Exp. 1	0	20	40	60
Wt	2965.6	1142.41	287.092	258.263		Wt	4992.96	5056.38	4190.67	5450.96		Wt	0.593956	0.225934	0.0685074	0.0473793		Wt	1	0.380388	0.115341	0.0797692
ssa12	2732.6	1967.48	1473.53	915.406		ssa12	3069.6	3728.01	4373.31	4748.72		ssa12	0.890214	0.527755	0.336937	0.192769		ssa12	1	0.592841	0.37849	0.216542
ssa12S4OE	1475.23	558.749	400.627	212.263		ssa12S4OE	3715.01	3707.01	3435.84	3594.01		ssa12S4OE	0.397101	0.150728	0.116602	0.0590602		ssa12S4OE	1	0.37957	0.293634	0.148728
Exp. 2	0	20	40	60		Exp. 2	0	20	40	60		Exp. 2	0	20	40	60		Exp. 2
Wt	6189	2968.96	1490.23	736.698		Wt	7826.45	7962.03	6901.5	7594.91		Wt	0.790781	0.37289	0.215929	0.0969989		Wt	1	0.471547	0.273058	0.122662
ssa12	7183.12	5806.88	2058.84	1286.89		ssa12	6098.45	6995.08	5397.72	5385.13		ssa12	1.17786	0.830138	0.381428	0.238971		ssa12	1	0.704784	0.323831	0.202886
ssa12S4OE	3305.2	2001.96	799.113	569.577		ssa12S4OE	7745.79	7697.2	7292.03	7058.5		ssa12S4OE	0.42671	0.260089	0.109587	0.0806938		ssa12S4OE	1	0.609523	0.256819	0.189107
Exp. 3	0	20	40	60		Exp. 3						Exp. 3	0	20	40	60		Exp. 3
Wt	5982.35	3561.08	1441.77	454.749		Wt	5209.38	5201.79	5194.2	5228.38		Wt	1.14838	0.684588	0.277573	0.0869771		Wt	1	0.596133	0.241708	0.0757389
ssa12	6874.64	6335.35	3771.28	2393.2		ssa12	3989.3	5256.91	4959.96	4882.91		ssa12	1.72327	1.20515	0.760344	0.490118		ssa12	1	0.699338	0.441222	0.284412
ssa12S4OE	4804.74	2013.43	1328.65	874.234		ssa12S4OE	6466.08	5513.08	5706.74	5233.08		ssa12S4OE	0.743068	0.365209	0.232821	0.167059		ssa12S4OE	1	0.491488	0.313324	0.224823
