# Supplementary material for: Differential role of cytosolic Hsp70s in longevity assurance and protein quality control
Source: PLoS Genet. 2021 Jan 11;17(1):e1008951. doi: 10.1371/journal.pgen.1008951 (PMC7822560; doi:10.1371/journal.pgen.1008951)
Supplement: S9 Table — Tabulated scoring of number of cells with at least one foci in WT, ssa1Δ ssa2Δ and ssa1Δ ssa2Δ PGPDSSA4 strains with GFP-tagged Hsp104 during exponential growth and after 30 minutes of heat shock at 42°C. Connected to Fig 3C. (XLSX) [file pgen.1008951.s016.xlsx]

## Sheet: 170711
pGALGFPHsp104		170711
Cells were grown O/N (from 11.15-09.10) in -His +2%Galactose +0.1%Glucose
Spun down and resuspended in -HIS +2% Galactose and grown to 18.10
Control	Cells with foci	Tot no of Cells			42°C 30min	Cells with foci	Tot no of Cells
ssa1/2∆∆ pHsp104 no2	2	57			ssa1/2∆∆ pHsp104 no1	11	77
ssa1/2∆∆ pHsp104 no3	1	75			ssa1/2∆∆ pHsp104 no2	9	51
ssa1/2∆∆ pHsp104 no4	2	54			ssa1/2∆∆ pHsp104 no3	13	72
ssa1/2∆∆ pHsp104 no5	2	14			Tot	33	200	16.5
Tot	7	200	3.5		ssa1/2∆∆ Ssa4OE pHsp104 no1	1	32
ssa1/2∆∆ Ssa4OE pHsp104 no1	1	88			ssa1/2∆∆ Ssa4OE pHsp104 no2	1	43
ssa1/2∆∆ Ssa4OE pHsp104 no2	2	91			ssa1/2∆∆ Ssa4OE pHsp104 no3	0	51
ssa1/2∆∆ Ssa4OE pHsp104 no3	0	21			ssa1/2∆∆ Ssa4OE pHsp104 no4	3	50
Tot	3	200	1.5		ssa1/2∆∆ Ssa4OE pHsp104 no5	0	24
BY4741 pHsp104 tr1	32	76			Tot	5	200	2.5
BY4741 pHsp104 tr2	22	63			BY4741 pHsp104 tr1	98	114
BY4741 pHsp104 tr2	19	61			BY4741 pHsp104 tr2	73	86
Tot	73	200	36.5		Tot	171	200	85.5
170711	Control	42°C 30min
ssa1/2∆∆ pHsp104	3.5	16.5
ssa1/2∆∆ Ssa4OE pHsp104	1.5	2.5
BY4741 pHsp104	36.5	85.5

## Sheet: 170718
pGALGFPHsp104
Cells were grown in raffinose, then switched to Gal
Day 1 5ml with raff 0/N
Day2 30ml with raff from
Day3 Gal added
Control	Cells with foci	Tot no of Cells			42°C 30min	Cells with foci	Tot no of Cells
ssa1/2∆∆ pHsp104 no1	3	200	1.5		ssa1/2∆∆ pHsp104 no1	7	200	3.5
Tot	3	200	1.5		Tot	7	200	3.5
ssa1/2∆∆ Ssa4OE pHsp104 no1	0	70			ssa1/2∆∆ Ssa4OE pHsp104 no1	0	71
ssa1/2∆∆ Ssa4OE pHsp104 no2	0	76			ssa1/2∆∆ Ssa4OE pHsp104 no3	1	56
ssa1/2∆∆ Ssa4OE pHsp104 no3	0	54			ssa1/2∆∆ Ssa4OE pHsp104 no2	0	50
Tot	0	200	0		ssa1/2∆∆ Ssa4OE pHsp104 no4	0	23
BY4741 pHsp104 tr1	33	103			Tot	1	200	0.5
BY4741 pHsp104 tr2	31	93			BY4741 pHsp104 tr1	95	108
BY4741 pHsp104 tr3	1	4			BY4741 pHsp104 tr2	72	78
Tot	65	200	32.5		BY4741 pHsp104 tr3	12	14
					Tot	179	200	89.5
	Control	42°C 30min
ssa1/2∆∆ pHsp104	1.5	3.5
ssa1/2∆∆ Ssa4OE pHsp104	0	0.5
BY4741 pHsp104	32.5	89.5

## Sheet: 170727
pGALGFPHsp104		170727
Cells were grown O/N in -His +2%Galactose +0.1%Glucose
Next day Spun down and resuspended in -HIS +2% Galactose and grown to ca 0.5
Control	Cells with foci	Tot no of Cells			42°C 30min	Cells with foci	Tot no of Cells
ssa1/2∆∆ pHsp104 no1	17	200	8.5		ssa1/2∆∆ pHsp104 no1	14	70
Tot	17	200	8.5		ssa1/2∆∆ pHsp104 no2	19	77
ssa1/2∆∆ Ssa4OE pHsp104 no1	0	74			ssa1/2∆∆ pHsp104 no3	7	53
ssa1/2∆∆ Ssa4OE pHsp104 no2	2	58			Tot	40	200	20
ssa1/2∆∆ Ssa4OE pHsp104 no3	0	68			ssa1/2∆∆ Ssa4OE pHsp104 no1	0	65
Tot	2	200	1		ssa1/2∆∆ Ssa4OE pHsp104 no2	1	77
BY4741 pHsp104 tr1 no1	39	131			ssa1/2∆∆ Ssa4OE pHsp104 no3	0	58
BY4741 pHsp104 tr1 no2	27	69			Tot	1	200	0.5
Tot	66	200	33		BY4741 pHsp104 tr1 no1	60	64
					BY4741 pHsp104 tr1 no2	64	70
					BY4741 pHsp104 tr1 no3	50	56
170727	Control	42°C 30min			BY4741 pHsp104 tr1 no4	10	10
ssa1/2∆∆ pHsp104	8.5	20			Tot	184	200	92
ssa1/2∆∆ Ssa4OE pHsp104	1	0.5
BY4741 pHsp104	33	92

## Sheet: Collection
Cells were grown O/N in -His +2%Galactose +0.1%Glucose
Next day Spun down and resuspended in -HIS +2% Galactose and grown to ca 0.5
170711	Control	42°C 30min		170718	Control	42°C 30min		170727	Control	42°C 30min
BY4741 pHsp104	36.5	85.5		BY4741 pHsp104	32.5	89.5		BY4741 pHsp104	33	92
ssa1/2∆∆ pHsp104	3.5	16.5		ssa1/2∆∆ pHsp104	1.5	3.5		ssa1/2∆∆ pHsp104	8.5	20
ssa1/2∆∆ Ssa4OE pHsp104	1.5	2.5		ssa1/2∆∆ Ssa4OE pHsp104	0	2.5		ssa1/2∆∆ Ssa4OE pHsp104	1	0.5
