# Supplementary material for: Differential role of cytosolic Hsp70s in longevity assurance and protein quality control
Source: PLoS Genet. 2021 Jan 11;17(1):e1008951. doi: 10.1371/journal.pgen.1008951 (PMC7822560; doi:10.1371/journal.pgen.1008951)
Supplement: S10 Table — Measured Area, “Integrated density”, corrected total compartment fluorescence (CTCF) and Foci/Cytosol ratio (foc/cyt ratio) of tracked guk-7-GFP foci and cytosol in heat shocked cells during recovery at 30°C. The CTCF is normalized against background measurements made on each image frame. Each tab shows measurements from 5–8 cells from either WT, ssa1Δ ssa2Δ or ssa1Δ ssa2Δ PGPDSSA4 strains. Connected to Fig 3E. (XLSX) [file pgen.1008951.s017.xlsx]

## Sheet: 190319 ssa1-2DD guk1-7-GFP 3
	Cell 1							Background						Cell 2							Background						Cell 3							Background						Cell 4								Background
	Timeframe	Area	Mean	IntDen	CTCF	Foc/cyt ratio		Timeframe	Area	Mean	IntDen			Timeframe	Area	Mean	IntDen	CTCF	Foc/cyt ratio		Timeframe	Area	Mean	IntDen			Timeframe	Area	Mean	IntDen	CTCF	Foc/cyt ratio		Timeframe	Area	Mean	IntDen			Timeframe	Area	Mean	IntDen	Raw InDen	CTCF	Foc/cyt ratio		Timeframe	Area
Foci	10	70	8525.67	596797	582515	3.62786		10	70	204.029	14282		Foci	10	69	2562.72	176828	164343	1.30395		10	70	180.943	12666		Foci	10	177	6933.09	1227156	1.20163e+06	4.39209		10	177	144.22	25527		Foci	10	124	6645.89	824090	824090	789751	3.32593		10	156
Cytosol	10	70	2497.84	174849	160567			20	70	184.971	12948		Cytosol	10	69	2007.54	138520	126035			20	70	182.143	12750		Cytosol	10	177	1689.92	299116	273589			20	97	61.299	5946		Cytosol	10	124	2191.87	271792	271792	237453			20	156
Foci	20	70	8104.91	567344	554396	3.77801		30	70	161.171	11282		Foci	20	69	4173.1	287944	275376	2.23358		30	80	196.562	15725		Foci	20	97	7745.42	751306	745360	3.41628		30	124	50.524	6265		Foci	20	86	6886.44	592234	592234	474656	5.82915		30	156
Cytosol	20	70	2281.3	159691	146743			40	70	161.129	11279		Cytosol	20	69	1968.94	135857	123289			40	80	90.362	7229		Cytosol	20	97	2310.57	224125	218179			40	124	37.323	4628		Cytosol	20	86	2314.02	199006	199006	81428			40	156
Foci	30	70	8121.54	568508	557226	3.86605		50	70	155.3	10871		Foci	30	69	5090.64	351254	337691	2.51752		50	80	105.1	8408		Foci	30	104	5435.84	565327	560073	3.27173		50	124	58.331	7233		Foci	30	104	4351.5	452556	452556	420446	2.58792		50	156
Cytosol	30	70	2220.21	155415	144133			60	70	144.486	10114		Cytosol	30	69	2140.57	147699	134136			60	80	150.363	12029		Cytosol	30	104	1696.54	176440	171186			60	124	67.258	8340		Cytosol	30	104	1870.91	194575	194575	162465			60	156
Foci	40	70	8162.71	571390	560111	3.55024		70	70	153.914	10774		Foci	40	69	5287.62	364846	358611	3.80525		70	80	148.287	11863		Foci	40	160	4635.06	741609	735637	2.5266		70	124	128.976	15993		Foci	40	156	3686.9	575156	575156	528921	2.36663		70	156
Cytosol	40	70	2414.94	169046	157767			80	70	126.3	8841		Cytosol	40	69	1456.17	100476	94241			80	80	411.825	32946		Cytosol	40	160	1857.06	297129	291157			80	124	37.371	4634		Cytosol	40	156	1729.01	269726	269726	223491			80	156
Foci	50	70	8327.23	582906	572035	3.19065		90	70	140.643	9845		Foci	50	69	4799.51	331166	323914	2.90134		90	80	208.025	16642		Foci	50	151	4405.65	665253	656445	2.48658		90	124	28.556	3541		Foci	50	136	3716.09	505388	505388	463014	2.45401		90	156
Cytosol	50	70	2716.51	190156	179285			100	70	146.157	10231		Cytosol	50	69	1723.12	118895	111643			100	80	171.287	13703		Cytosol	50	151	1806.64	272803	263995			100	124	190.581	23632		Cytosol	50	136	1698.9	231050	231050	188676			100	156
Foci	60	70	8884.27	621899	611785	3.53833		110	70	126.371	8846		Foci	60	69	5087.75	351055	340680	2.459		110	80	164.838	13187		Foci	60	176	4005.4	704950	693113	2.34609		110	124	59.992	7439		Foci	60	112	4251.46	476164	476164	442749	2.41383		110	156
Cytosol	60	70	2614.51	183016	172902			120	70	117.257	8208		Cytosol	60	69	2158.25	148919	138544			120	80	90.013	7201		Cytosol	60	176	1745.85	307270	295433			120	124	38.371	4758		Cytosol	60	112	1936.05	216837	216837	183422			120	156
Foci	70	70	8712.87	609901	599127	4.33729							Foci	70	69	5020.88	346441	336209	2.8116							Foci	70	146	5419.7	791277	772447	3.26266							Foci	70	140	4402.96	616414	616414	540228	3.47025
Cytosol	70	70	2127.26	148908	138134								Cytosol	70	69	1881.32	129811	119579								Cytosol	70	146	1750.58	255584	236754								Cytosol	70	140	1656.14	231860	231860	155674
Foci	80	70	9501.14	665080	656239	3.89157							Foci	80	97	4106.72	398352	358405	2.05862							Foci	80	151	4711.2	711392	705749	2.58818							Foci	80	112	5013.05	561461	561461	506652	2.8485
Cytosol	80	70	2535.31	177472	168631								Cytosol	80	97	2206.67	214047	174100								Cytosol	80	151	1843.21	278325	272682								Cytosol	80	112	2077.45	232675	232675	177866
Foci	90	70	9864.2	690494	680649	3.90294							Foci	90	97	4417.67	428514	408336	2.68434							Foci	90	177	4085	723045	717991	3.09057							Foci	90	124	4745.04	588385	588385	532509	2.9277
Cytosol	90	70	2631.99	184239	174394								Cytosol	90	97	1776.25	172296	152118								Cytosol	90	177	1341.08	237371	232317								Cytosol	90	124	1917.43	237762	237762	181886
Foci	100	70	10237.9	716651	706420	4.08069							Foci	100	97	4533.09	439710	423095	2.92748							Foci	100	228	4040.57	921251	877799	2.94641							Foci	100	96	5087.73	488422	488422	445681	3.00997
Cytosol	100	70	2619.2	183344	173113								Cytosol	100	97	1661.24	161140	144525								Cytosol	100	228	1497.25	341374	297922								Cytosol	100	96	1987.59	190809	190809	148068
Foci	110	70	9727.56	680929	672083	3.97149							Foci	110	97	4900.76	475374	459385	3.14508							Foci	110	151	3627.43	547742	538683	2.47594							Foci	110	136	4419.43	601042	601042	401028	5.12627
Cytosol	110	70	2543.9	178073	169227								Cytosol	110	97	1670.66	162054	146065								Cytosol	110	151	1500.83	226626	217567								Cytosol	110	136	2045.91	278244	278244	78229.9
Foci	120	70	9830.49	688134	679926	3.8805							Foci	120	97	5725.68	555391	546660	3.62752							Foci	120	126	3932.99	495557	490722	2.67695							Foci	120	146	4633.69	676519	676519	621181	2.81398
Cytosol	120	70	2620.34	183424	175216								Cytosol	120	97	1643.6	159429	150698								Cytosol	120	126	1493.25	188149	183314								Cytosol	120	146	1891	276086	276086	220748
	Cell 5							Background						Cell 17							Background						Cell 18							Background						Cell 19							Background
	Timeframe	Area	Mean	IntDen	CTCF	Foc/cyt ratio		Timeframe	Area	Mean	IntDen			Timeframe	Area	Mean	IntDen	CTCF			Timeframe	Area	Mean	IntDen			Timeframe	Area	Mean	IntDen	CTCF	Foc/cyt ratio		Timeframe	Area	Mean	IntDen			Timeframe	Area	Mean	IntDen	CTCF	Foc/cyt ratio		Timeframe	Area	Mean
								10	60	107.167	6430								Foc/cyt ratio		10	207	230.469	47707		Foci	10	59	8975.93	529580	516300	4.3852		10	210	225.086	47268		Foci	10	40	6504.62	260185	251479	2.96573		10	96	217.656
Foci	10	34	2927.15	99523	95879.3	1.60464		20	60	95.067	5704		Foci	10	182	8466.64	1540929	1.49898e+06			20	207	207.923	43040		Cytosol	10	59	2220.63	131017	117737			20	210	214.714	45090		Cytosol	10	40	2337.53	93501	84794.8			20	96	245.229
Cytosol	10	34	1864.56	63395	59751.3			30	60	166.017	9961		Cytosol	10	182	2616.61	476224	434279	3.45166		30	207	209.913	43452		Foci	20	57	7224.44	411793	399554	2.82928		30	210	212.129	44547		Foci	20	32	5625.53	180017	172170	3.28576		30	96	199.01
Foci	20	32	3033.53	97073	94030.9	1.37577		40	60	168.05	10083		Foci	20	172	8262.51	1421152	1.38539e+06			40	207	248.652	51471		Cytosol	20	57	2692.28	153460	141221			40	210	203.205	42673		Cytosol	20	32	1882.69	60246	52398.7			40	96	217.312
Cytosol	20	32	2230.94	71390	68347.9			50	60	410.783	24647		Cytosol	20	172	2448.28	421104	385341	3.59523		50	207	244.464	50604		Foci	30	91	6845.04	622899	603595	2.77408		50	210	194.181	40778		Foci	30	36	6366.89	229208	222044	3.39451		50	96	221.229
Foci	30	44	3584.84	157733	150428	2.25684		60	60	449.6	26976		Foci	30	149	8950.85	1333676	1.3024e+06			60	207	244.899	50694		Cytosol	30	91	2603.16	236888	217584			60	210	189.148	39721		Cytosol	30	36	2016.03	72577	65412.6			60	96	199.031
Cytosol	30	44	1680.89	73959	66654.3			70	60	461.367	27682		Cytosol	30	149	3398.56	506385	475108	2.74127		70	207	253.164	52405		Foci	40	82	7044.88	577680	561017	2.53747		70	210	185.69	38995		Foci	40	25	6980.48	174512	169079	4.06673		70	96	202.198
Foci	40	44	4154.2	182785	175391	2.20729		80	60	547.417	32845		Foci	40	156	8351.62	1302853	1.26406e+06			80	207	216.024	44717		Cytosol	40	82	2899.46	237756	221093			80	210	160.49	33703		Cytosol	40	25	1880.36	47009	41576.2			80	96	199.042
Cytosol	40	44	1973.95	86854	79459.8			90	60	144.517	8671		Cytosol	40	156	3355.83	523509	484719	2.60783		90	207	233.971	48432		Foci	50	104	6120.55	636537	616342	2.40775		90	210	173.229	36378		Foci	50	33	6012.79	198422	191121	3.73405		90	96	203.396
Foci	50	44	4660.73	205072	186998	2.79691		100	60	152.8	9168		Foci	50	148	8494.9	1257245	1.22106e+06			100	207	241.493	49989		Cytosol	50	104	2655.55	276177	255982			100	210	178.986	37587		Cytosol	50	33	1772.24	58484	51183.4			100	96	190.083
Cytosol	50	44	1930.3	84933	66858.5			110	60	144.4	8664		Cytosol	50	148	3169.94	469151	432970	2.8202		110	207	201.208	41650		Foci	60	104	6837	711048	691377	2.67602		110	210	147.486	30972		Foci	60	24	7290.08	174962	170185	3.06733		110	96	185.073
Foci	60	44	4319.91	190076	170294	3.11376		120	60	141.4	8484		Foci	60	142	10110	1435624	1.40085e+06			120	207	190.773	39490		Cytosol	60	104	2673.38	278031	258360			120	210	132.876	27904		Cytosol	60	24	2510.83	60260	55483.3			120	96	174.99
Cytosol	60	44	1692.57	74473	54690.6								Cytosol	60	142	3087.12	438371	403595	3.47092							Foci	70	105	6963.29	731145	711648	2.59832							Foci	70	39	6083.64	237262	229376	3.52793
Foci	70	60	4030.03	241802	214120	2.21716							Foci	70	146	10297	1503367	1.46641e+06								Cytosol	70	105	2794.14	293385	273888								Cytosol	70	39	1869.31	72903	65017.3
Cytosol	70	60	2070.93	124256	96574								Cytosol	70	146	3426.88	500325	463363	3.1647							Foci	80	92	7760.56	713972	699207	2.85984							Foci	80	33	7846.67	258940	252372	3.44819
Foci	80	60	3822.1	229326	196481	2.53547							Foci	80	162	9623.23	1558963	1.52397e+06								Cytosol	80	92	2818.01	259257	244492								Cytosol	80	33	2416.91	79758	73189.6
Cytosol	80	60	1838.97	110338	77493								Cytosol	80	162	3058.65	495501	460505	3.30934							Foci	90	112	7620.55	853501	834099	4.79416							Foci	90	47	6654.21	312748	303188	3.31903
Foci	90	70	3511.14	245780	235664	1.93274							Foci	90	174	9321.84	1622001	1.58129e+06								Cytosol	90	112	1726.64	193384	173982								Cytosol	90	47	2146.98	100908	91348.4
Cytosol	90	70	1886.41	132049	121933								Cytosol	90	174	1774.15	308702	267991	5.90053							Foci	100	129	7713.4	995029	971940	3.05294							Foci	100	48	7266.65	348799	339675	4.13683
Foci	100	70	4406.1	308427	297731	2.48997							Foci	100	172	9754.92	1677847	1.63631e+06								Cytosol	100	129	2646.91	341451	318362								Cytosol	100	48	1900.71	91234	82110
Cytosol	100	70	1860.97	130268	119572								Cytosol	100	172	2241.59	385553	344016	4.75649							Foci	110	120	8426.64	1011197	993499	3.55441							Foci	110	62	6750.98	418561	407086	3.69275
Foci	110	52	3507.54	182392	174883	1.82683							Foci	110	156	10434.8	1627836	1.59645e+06								Cytosol	110	120	2476.75	297210	279512								Cytosol	110	62	1963.13	121714	110239
Cytosol	110	52	1985.37	103239	95730.2								Cytosol	110	156	2545.05	397027	365639	4.36619							Foci	120	148	7939.14	1174993	1.15533e+06	3.76205							Foci	120	49	7212.12	353394	344819	4.00257
Foci	120	51	3944.74	201182	193971	1.70916							Foci	120	168	10314.5	1732839	1.70079e+06								Cytosol	120	148	2207.88	326766	307100								Cytosol	120	49	1933.14	94724	86149.5
Cytosol	120	51	2366.67	120700	113489								Cytosol	120	168	2820.54	473851	441801	3.84967
[truncated: 2 more columns]

## Sheet: 190319 ssa1-2DD guk1-7-GFP 4
	Cell 6							Background						Cell 7							Background						Cell 8							Background						Cell 9							Background
	Timeframe	Area	Mean	IntDen	CTCF	Foc/cyt ratio		Timeframe	Area	Mean	IntDen			Timeframe	Area	Mean	IntDen	CTCF	Foc/cyt ratio		Timeframe	Area	Mean	IntDen			Timeframe	Area	Mean	IntDen	CTCF	Foc/cyt ratio		Timeframe	Area	Mean	IntDen			Timeframe	Area	Mean	IntDen	CTCF	Foc/cyt ratio		Timeframe	Area	Mean
Foci	10	164	6322.69	1036922	998593	2.15423		10	217	233.714	50716		Foci	10	86	6419.01	552035	537473	3.47894		10	268	169.321	45378		Foci	10	114	6066.55	691587	662492	2.55568		10	115	255.217	29350		Foci	10	86	9467.6	814214	794054	3.05341		10	97	234.423
Cytosol	10	164	3060.23	501878	463549			20	217	238.433	51740		Cytosol	10	86	1965.76	169055	154493			20	268	190.187	50970		Cytosol	10	114	2529.11	288318	259223			20	115	267.165	30724		Cytosol	10	86	3258.31	280215	260055			20	97	251.784
Foci	20	177	6610.05	1169978	1.12778e+06	2.13589		30	217	235.037	51003		Foci	20	69	5626.68	388241	375118	2.32747		30	268	168.209	45080		Foci	20	90	7821.7	703953	679908	3.5897		30	115	280.096	32211		Foci	20	80	5754.44	460355	440212	2.43395		30	97	244.443
Cytosol	20	177	3221.55	570214	528011			40	217	230.954	50117		Cytosol	20	69	2525.99	174293	161170			40	268	164.429	44067		Cytosol	20	90	2371.67	213450	189405			40	115	327.522	37665		Cytosol	20	80	2512.57	201006	180863			40	97	261.216
Foci	30	151	6949.77	1049416	1.01393e+06	2.74994		50	217	233.677	50708		Foci	30	80	5443	435440	421983	2.10601		50	268	148.19	39715		Foci	30	120	7047.96	845755	812143	2.68049		50	115	283.617	32616		Foci	30	67	4028.39	269902	253524	2.27035		50	97	256.485
Cytosol	30	151	2676.82	404199	368708			60	217	224.899	48803		Cytosol	30	80	2672.85	213828	200371			60	268	145.601	39021		Cytosol	30	120	2804.96	336595	302983			60	115	397.13	45670		Cytosol	30	67	1911.12	128045	111667			60	97	204.608
Foci	40	132	6795.08	896950	866464	2.78377		70	217	200.198	43443		Foci	40	51	6318.41	322239	313853	1.94144		70	268	161.321	43234		Foci	40	106	8859.3	939086	904369	3.34995		70	115	284.6	32729		Foci	40	71	4501.73	319623	301077	2.22928		70	97	198.804
Cytosol	40	132	2588.95	341741	311255			80	217	190.166	41266		Cytosol	40	51	3334.24	170046	161660			80	268	171.787	46039		Cytosol	40	106	2874.36	304682	269965			80	115	361.557	41579		Cytosol	40	71	2163.41	153602	135056			80	97	262.526
Foci	50	159	5882.95	935389	898234	2.56565		90	217	191.406	41535		Foci	50	69	4379.17	302163	291938	1.65735		90	268	175.03	46908		Foci	50	134	8362.69	1120601	1.0826e+06	3.45639		90	115	413.209	47519		Foci	50	71	5191.32	368584	350374	2.6625		90	97	201.268
Cytosol	50	159	2435.57	387255	350100			100	217	186.272	40421		Cytosol	50	69	2701.06	186373	176148			100	268	165.694	44406		Cytosol	50	134	2621.05	351221	313216			100	115	300.243	34528		Cytosol	50	71	2109.94	149806	131596			100	97	182.577
Foci	60	156	6074.75	947661	912577	2.65862		110	217	177.498	38517		Foci	60	90	5466.49	491984	478880	2.05426		110	268	173.884	46601		Foci	60	125	9459.16	1182395	1.13275e+06	3.81639		110	115	264.27	30391		Foci	60	96	7541.22	723957	704315	3.71023		110	97	254.753
Cytosol	60	156	2425.23	378336	343252			120	217	159.59	34631		Cytosol	60	90	2735.78	246220	233116			120	268	165.16	44263		Cytosol	60	125	2771.63	346454	296813			120	115	283.113	32558		Cytosol	60	96	2182.01	209473	189831			120	97	217.866
Foci	70	152	6199.16	942272	911842	3.36389							Foci	70	70	6016.53	421157	409865	2.30783							Foci	70	159	8456.45	1344576	1.29932e+06	3.57575							Foci	70	104	6684.52	695190	674514	3.64677
Cytosol	70	152	1983.54	301498	271068								Cytosol	70	70	2698.43	188890	177598								Cytosol	70	159	2569.96	408623	363372								Cytosol	70	104	1977.29	205638	184962
Foci	80	138	7183.04	991260	965017	2.97816							Foci	80	108	4999.99	539999	521446	1.9009							Foci	80	161	9226.56	1485476	1.42727e+06	3.33156							Foci	80	119	5757.6	685154	653913	3.131
Cytosol	80	138	2538.22	350274	324031								Cytosol	80	108	2711.75	292869	274316								Cytosol	80	161	3022.47	486618	428407								Cytosol	80	119	2017.58	240092	208851
Foci	90	151	6314.18	953441	924539	2.96081							Foci	90	99	5103.67	505263	487935	2.49062							Foci	90	136	10264.2	1395934	1.33974e+06	5.17914							Foci	90	119	4311.97	513124	489173	2.14771
Cytosol	90	151	2259.34	341161	312259								Cytosol	90	99	2153.91	213237	195909								Cytosol	90	136	2315.26	314876	258680								Cytosol	90	119	2115.26	251716	227765
Foci	100	122	6600.37	805245	782520	3.49123							Foci	100	111	5217.22	579111	560719	2.28883							Foci	100	143	9850.75	1408657	1.36572e+06	3.7346							Foci	100	93	5442.43	506146	489166	2.95869
Cytosol	100	122	2023.47	246864	224139								Cytosol	100	111	2372.73	263373	244981								Cytosol	100	143	2857.55	408629	365694								Cytosol	100	93	1960.34	182312	165332
Foci	110	194	6366.54	1235108	1.20067e+06	3.41524							Foci	110	110	4832.26	531548	512421	1.88838							Foci	110	132	9017.07	1190253	1.15537e+06	3.56769							Foci	110	121	4496.35	544058	513233	2.68045
Cytosol	110	194	1989.68	385998	351563								Cytosol	110	110	2640.74	290482	271355								Cytosol	110	132	2717.62	358726	323842								Cytosol	110	121	1837.17	222298	191473
Foci	120	144	7297.9	1050897	1.02792e+06	2.9613							Foci	120	86	5816.27	500199	485995	2.03079							Foci	120	156	8811.54	1374600	1.33043e+06	3.60843							Foci	120	96	5171.95	496507	475592	3.51188
Cytosol	120	144	2570.12	370097	347116								Cytosol	120	86	2947.87	253517	239313								Cytosol	120	156	2646.58	412867	368701								Cytosol	120	96	1628.53	156339	135424
	Cell 10							Background						Cell 11							Background						Cell 20							Background
	Timeframe	Area	Mean	IntDen	CTCF	Foc/cyt ratio		Timeframe	Area	Mean	IntDen			Timeframe	Area	Mean	IntDen	CTCF	Foc/cyt ratio		Timeframe	Area	Mean	IntDen			Timeframe	Area	Mean	IntDen	CTCF	Foc/cyt ratio		Timeframe	Area	Mean	IntDen
Foci	10	124	5900.99	731723	598992	5.46247		10	80	1070.41	85633		Foci	10	148	6591.14	975489	960914	4.00386		10	248	98.48	24423		Foci	10	60	11412	684722	679849	2.86258		10	124	81.21	10070
Cytosol	10	124	1954.73	242387	109656			20	80	844.5	67560		Cytosol	10	148	1720.08	254572	239997			20	248	111.44	27637		Cytosol	10	60	4039.47	242368	237495			20	124	87.435	10842
Foci	20	112	5855.45	655810	561226	4.09457		30	80	928.875	74310		Foci	20	188	5482.71	1030750	1.0098e+06	3.00162		30	248	129.387	32088		Foci	20	75	7338.83	550412	543854	2.89842		30	124	80.25	9951
Cytosol	20	112	2068.3	231650	137066			40	80	743.888	59511		Cytosol	20	188	1900.9	357369	336418			40	248	145.96	36198		Cytosol	20	75	2589.28	194196	187638			40	124	83.871	10400
Foci	30	112	5149.85	576783	472749	3.40644		50	80	722.05	57764		Foci	30	65	5132.17	333591	325181	2.0718		50	248	155.532	38572		Foci	30	90	7229.74	650677	643454	2.50039		50	124	90.645	11240
Cytosol	30	112	2167.99	242815	138781			60	80	795.688	63655		Cytosol	30	65	2544.09	165366	156956			60	248	181.504	45013		Cytosol	30	90	2939.6	264564	257342			60	124	72.323	8968
Foci	40	86	5477.05	471026	407052	3.90894		70	80	798.112	63849		Foci	40	81	5352.05	433516	421693	2.33833		70	248	230.581	57184		Foci	40	95	6494.4	616968	609000	2.30072		70	124	58.516	7256
Cytosol	40	86	1954.74	168108	104134			80	80	782.25	62580		Cytosol	40	81	2372.37	192162	180339			80	248	171.444	42518		Cytosol	40	95	2870.19	272668	264700			80	124	69.75	8649
Foci	50	79	5290.34	417937	360895	5.38039		90	80	752.837	60227		Foci	50	112	5519.72	618209	600789	2.39184		90	248	185.206	45931		Foci	50	85	5975.71	507935	500230	2.23838		90	124	56.484	7004
Cytosol	50	79	1571.11	124118	67076.1			100	80	650.538	52043		Cytosol	50	112	2398.24	268603	251183			100	248	209.516	51960		Cytosol	50	85	2719.8	231183	223478			100	124	46.403	5754
Foci	60	72	5079.72	365740	308450	4.07683		110	80	711.913	56953		Foci	60	117	6007.78	702910	681674	2.26528		110	248	51.286	12719		Foci	60	95	5919.57	562359	555488	2.21485		110	124	50.331	6241
Cytosol	60	72	1846.51	132949	75659.5			120	80	649.688	51975		Cytosol	60	117	2753.5	322159	300923			120	248	22.556	5594		Cytosol	60	95	2712.35	257673	250802			120	124	29.048	3602
Foci	70	80	4465.12	357210	293361	2.93949							Foci	70	129	6226.71	803246	773501	2.7354							Foci	70	78	6269.59	489028	484464	2.6272
Cytosol	70	80	2045.61	163649	99800								Cytosol	70	129	2422.63	312519	282774								Cytosol	70	78	2422.65	188967	184403
Foci	80	78	4947.49	385904	324888	2.77349							Foci	80	110	5950.29	654532	635673	2.37502							Foci	80	105	5849.85	614234	606910	2.04077
Cytosol	80	78	2284.05	178156	117140								Cytosol	80	110	2604.63	286509	267650								Cytosol	80	105	2902.07	304717	297393
Foci	90	91	4450.71	405015	336507	2.83726							Foci	90	120	5344.77	641372	619147	2.81316							Foci	90	121	6229	753709	746874	2.51898
Cytosol	90	91	2056.16	187111	118603								Cytosol	90	120	2019.28	242314	220089								Cytosol	90	121	2506.88	303333	296498
Foci	100	45	4880.36	219616	190342	2.00187							Foci	100	125	5837.12	729640	703450	2.39151							Foci	100	131	5771.79	756104	750025	3.07584
Cytosol	100	45	2763.47	124356	95081.8								Cytosol	100	125	2562.68	320335	294146								Cytosol	100	131	1907.81	249923	243844
Foci	110	62	4969.26	308094	263955	1.85995							Foci	110	116	5837.97	677204	671255	2.30944							Foci	110	101	6996.24	706620	701537	3.84497
Cytosol	110	62	3000.87	186054	141915								Cytosol	110	116	2556.95	296606	290657								Cytosol	110	101	1856.82	187539	182456
Foci	120	70	4768.4	333788	288310	1.86281							Foci	120	111	5715.57	634428	631924	2.15929							Foci	120	98	7654.04	750096	747249	3.29297
Cytosol	120	70	2860.71	200250	154772								Cytosol	120	111	2659.08	295158	292654								Cytosol	120	98	2344.58	229769	226922
[truncated: 1 more columns]

## Sheet: 190319 ssa1-2DD guk1-7-GFP 2
	Cell 12							Background						Cell 13							Background						Cell 14							Background						Cell 15							Background
	Timeframe	Area	Mean	IntDen	CTCF	Foc/cyt ratio		Timeframe	Area	Mean	IntDen			Timeframe	Area	Mean	IntDen	CTCF	Foc/cyt ratio		Timeframe	Area	Mean	IntDen			Timeframe	Area	Mean	IntDen	CTCF	Foc/cyt ratio		Timeframe	Area	Mean	IntDen			Timeframe	Area	Mean	IntDen	CTCF	Foc/cyt ratio		Timeframe	Area	Mean
Foci	10	97	11091	1075829	1.05875e+06	3.72595		10	674	176.071	118672		Foci	10	102	10374.7	1058217	1.0159e+06	3.53235		10	86	414.86	35678		Foci	10	64	5485.33	351061	341540	2.19502		10	315	148.765	46861		Foci	10	22	3812.32	83871	82622.2	1.65184		10	302	56.762
Cytosol	10	97	3105.51	301235	284156			20	674	194.58	131147		Cytosol	10	102	3234.46	329915	287599			20	86	428.884	36884		Cytosol	10	64	2579.98	165119	155598			20	315	207.27	65290		Cytosol	10	22	2330.32	51267	50018.2			20	302	56.662
Foci	20	133	8918.86	1186208	1.16033e+06	2.60831		30	674	223.774	150824		Foci	20	90	9780.33	880230	841630	3.59997		30	86	428.36	36839		Foci	20	79	4985.89	393885	377511	1.90041		30	315	142.879	45007		Foci	20	41	3491	143131	140808	1.61668		30	302	55.623
Cytosol	20	133	3539.38	470738	444859			40	674	250.573	168886		Cytosol	20	90	3026.53	272388	233788			40	86	418.698	36008		Cytosol	20	79	2721.78	215021	198647			40	315	142.21	44796		Cytosol	20	41	2180.98	89420	87096.9			40	302	64.298
Foci	30	163	7947.8	1295491	1.25902e+06	3.14685		50	674	231.007	155699		Foci	30	110	9844.74	1082921	1.0358e+06	3.8811		50	86	373.477	32119		Foci	30	73	5051.15	368734	358304	1.93126		50	315	150.076	47274		Foci	30	28	4650.75	130221	128664	2.08128		50	302	55.397
Cytosol	30	163	2678.3	436563	400088			60	674	242.536	163469		Cytosol	30	110	2854.57	314003	266883			60	86	420.163	36134		Cytosol	30	73	2684.37	195959	185529			60	315	132.686	41796		Cytosol	30	28	2263.46	63377	61819.6			60	302	52.172
Foci	40	174	7647.14	1330602	1.287e+06	3.00789		70	674	281.399	189663		Foci	40	148	8900.16	1317223	1.25526e+06	3.79205		70	86	449.791	38682		Foci	40	80	6213.75	497100	485723	2.46353		70	315	108.667	34230		Foci	40	41	5427.71	222536	219900	2.26778		70	302	59.672
Cytosol	40	174	2709.63	471475	427875			80	674	285.203	192227		Cytosol	40	148	2655.34	392990	331023			80	86	445.279	38294		Cytosol	40	80	2606.78	208542	197165			80	315	78.844	24836		Cytosol	40	41	2429.34	99603	96966.8			80	302	48.821
Foci	50	288	8363.51	2408692	2.34216e+06	2.89886		90	674	304.355	205135		Foci	50	137	9478.5	1298555	1.24739e+06	3.9516		90	86	348.279	29952		Foci	50	78	7068.42	551337	539631	2.62859		90	315	99.324	31287		Foci	50	46	5278.2	242797	240249	2.42121		90	302	33.228
Cytosol	50	288	3036.43	874491	807961			100	674	354.846	239166		Cytosol	50	137	2677.61	366833	315667			100	86	329.791	28362		Cytosol	50	78	2782.04	216999	205293			100	315	119.927	37777		Cytosol	50	46	2212.5	101775	99226.7			100	302	31.841
Foci	60	199	6522.5	1297978	1.24971e+06	2.748		110	674	520.947	351118		Foci	60	223	8422.29	1878171	1.78447e+06	4.15497		110	86	369.058	31739		Foci	60	61	7436.39	453620	445526	2.37424		110	315	101.683	32030		Foci	60	59	5746.49	339043	335965	2.51686		110	302	34.086
Cytosol	60	199	2527.82	503037	454772			120	674	433.503	292181		Cytosol	60	223	2346.08	523176	429480			120	86	365.709	31451		Cytosol	60	61	3208.92	195744	187650			120	315	89.73	28265		Cytosol	60	59	2314.64	136564	133486			120	302	21.53
Foci	70	230	6879.71	1582333	1.51761e+06	3.17838							Foci	70	156	10551.7	1646060	1.57589e+06	5.30438							Foci	70	118	6730.31	794177	781354	2.42961							Foci	70	68	5903.53	401440	397382	3.17103
Cytosol	70	230	2357.4	542201	477479								Cytosol	70	156	2354.23	367260	297093								Cytosol	70	118	2834.06	334419	321596								Cytosol	70	68	1902.56	129374	125316
Foci	80	247	6504.51	1606614	1.53617e+06	2.20376							Foci	80	181	10780.1	1951206	1.87061e+06	6.05873							Foci	80	102	7442.13	759097	751055	2.9934							Foci	80	64	6495.64	415721	412596	3.10752
Cytosol	80	247	3107.34	767513	697068								Cytosol	80	181	2151.06	389342	308747								Cytosol	80	102	2538.69	258946	250904								Cytosol	80	64	2123.41	135898	132773
Foci	90	242	6473.41	1566565	1.49291e+06	2.29084							Foci	90	223	10064.2	2244317	2.16665e+06	5.72002							Foci	90	112	7349.8	823178	812054	3.6864							Foci	90	64	6921.42	442971	440844	2.63509
Cytosol	90	242	2997.28	725342	651688								Cytosol	90	223	2046.86	456450	378784								Cytosol	90	112	2066.14	231408	220284								Cytosol	90	64	2647.25	169424	167297
Foci	100	347	5673.11	1968569	1.84544e+06	3.50861							Foci	100	203	11841.9	2403912	2.33696e+06	5.60768							Foci	100	94	6972.76	655439	644166	3.3696							Foci	100	55	7222	397210	395459	2.00503
Cytosol	100	347	1870.62	649105	525973								Cytosol	100	203	2382.71	483691	416743								Cytosol	100	94	2153.65	202443	191170								Cytosol	100	55	3617.91	198985	197234
Foci	110	312	6031.88	1881947	1.71941e+06	2.57307							Foci	110	184	11984.8	2205212	2.13731e+06	4.67111							Foci	110	119	6120.53	728343	716243	3.67079							Foci	110	58	7196.93	417422	415445	2.45152
Cytosol	110	312	2662.72	830768	668233								Cytosol	110	184	2855.79	525465	457558								Cytosol	110	119	1741.35	207220	195120								Cytosol	110	58	2955.88	171441	169464
Foci	120	277	5939.5	1645242	1.52516e+06	2.88676							Foci	120	258	10208.3	2633744	2.53939e+06	5.42967							Foci	120	139	6344.22	881847	869375	3.15357							Foci	120	49	7726.9	378618	377563	3.06135
Cytosol	120	277	2340.83	648411	528331								Cytosol	120	258	2178.45	562041	467688								Cytosol	120	139	2073.04	288152	275680								Cytosol	120	49	2538.51	124387	123332
	Cell 16							Background
	Timeframe	Area	Mean	IntDen	CTCF	Foc/cyt ratio		Timeframe	Area	Mean	IntDen
Foci	10	150	12074.1	1811108	1.80393e+06	3.7898		10	192	47.865	9190
Cytosol	10	150	3221.17	483175	475995			20	192	46.63	8953
Foci	20	139	12734.8	1770131	1.76365e+06	4.1476		30	192	47.698	9158
Cytosol	20	139	3105.78	431703	425221			40	192	52.885	10154
Foci	30	148	13031.4	1928643	1.92158e+06	4.81031		50	192	50.219	9642
Cytosol	30	148	2746.83	406531	399472			60	192	44.057	8459
Foci	40	134	12581.4	1685909	1.67882e+06	4.65545		70	192	47.568	9133
Cytosol	40	134	2744.04	367701	360614			80	192	42.078	8079
Foci	50	128	13097.2	1676440	1.67001e+06	4.15281		90	192	47.562	9132
Cytosol	50	128	3191.94	408568	402140			100	192	59.792	11480
Foci	60	145	13780.9	1998236	1.99185e+06	3.60656		110	192	60.63	11641
Cytosol	60	145	3852.92	558673	552285			120	192	70.464	13529
Foci	70	158	13623.3	2152482	2.14497e+06	3.85545
Cytosol	70	158	3568.75	563862	556346
Foci	80	174	12883	2241641	2.23432e+06	3.43553
Cytosol	80	174	3779.76	657678	650356
Foci	90	157	13611.7	2137044	2.12958e+06	3.96291
Cytosol	90	157	3470.34	544844	537377
Foci	100	155	13432.5	2082036	2.07277e+06	3.0601
Cytosol	100	155	4429.81	686621	677353
Foci	110	182	12737.4	2318202	2.30717e+06	3.41422
Cytosol	110	182	3773.55	686787	675752
Foci	120	128	13558.9	1735543	1.72652e+06	3.28821
Cytosol	120	128	4172.53	534084	525065
[truncated: 1 more columns]

## Sheet: 190321 WT guk1-7-GFP 1
	Cell 6							Background						Cell 7							Background						Cell 8							Background						Cell 9							Background
	Timeframe	Area	Mean	IntDen	CTCF	Foc/cyt ratio		Timeframe	Area	Mean	IntDen			Timeframe	Area	Mean	IntDen	CTCF	Foc/cyt ratio		Timeframe	Area	Mean	IntDen			Timeframe	Area	Mean	IntDen	CTCF	Foc/cyt ratio		Timeframe	Area	Mean	IntDen			Timeframe	Area	Mean	IntDen	CTCF	Foc/cyt ratio		Timeframe	Area	Mean
Foci	10	39	3433.97	133925	128714	2.40413		10	596	133.626	79641		Foci	10	64	3910.23	250255	242900	1.97845		10	225	114.92	25857		Foci	10	25	2689.08	67227	65281.6	2.00468		10	238	77.815	18520		Foci	10	61	2348.49	143258	133999	2.17679		10	238	151.786
Cytosol	10	39	1506.41	58750	53538.6			20	596	131.495	78371		Cytosol	10	64	2033.25	130128	122773			20	225	110.964	24967		Cytosol	10	25	1380.4	34510	32564.6			20	238	76.912	18305		Cytosol	10	61	1160.93	70817	61558.1			20	238	157.693
Foci	20	45	3107.27	139827	133910	1.92375		30	596	132.002	78673		Foci	20	21	4308.67	90482	88151.8	2.02957		30	225	107.098	24097		Foci	20	25	2675.68	66892	64969.2	1.89956		30	238	74.496	17730		Foci	20	71	2556.45	181508	170312	2.38386		30	238	161.218
Cytosol	20	45	1678.36	75526	69608.7			40	596	129.864	77399		Cytosol	20	21	2179.24	45764	43433.8			40	225	109.436	24623		Cytosol	20	25	1445	36125	34202.2			40	238	71.727	17071		Cytosol	20	71	1163.94	82640	71443.8			40	238	163.084
Foci	30	37	3454.14	127803	122919	2.06431		50	596	128.842	76790		Foci	30	31	3932.64	121912	118592	1.58194		50	225	109.964	24742		Foci	30	25	3525.64	88141	86278.6	2.31244		50	238	69.761	16603		Foci	30	85	2788.49	237022	223318	2.44973		50	238	176.328
Cytosol	30	37	1741.32	64429	59544.9			60	596	121.366	72334		Cytosol	30	31	2525.36	78286	74966			60	225	100.796	22679		Cytosol	30	25	1566.92	39173	37310.6			60	238	68.769	16367		Cytosol	30	85	1233.69	104864	91160.5			60	238	179.324
Foci	40	37	2923.81	108181	103376	1.7267		70	596	123.018	73319		Foci	40	32	3355.91	107389	103887	1.49542		70	225	103.387	23262		Foci	40	25	3197.96	79949	78155.8	1.96718		70	238	66.71	15877		Foci	40	115	3076.86	353839	335084	2.22185		70	238	178.508
Cytosol	40	37	1747.95	64674	59869			80	596	122.252	72862		Cytosol	40	32	2280.38	72972	69470			80	225	101.542	22847		Cytosol	40	25	1660.92	41523	39729.8			80	238	65.597	15612		Cytosol	40	115	1474.5	169568	150813			80	238	184.794
Foci	50	39	2855.72	111373	106348	1.46891		90	596	125.002	74501		Foci	50	26	3504.39	91114	88254.9	1.62823		90	225	100.987	22722		Foci	50	84	3504.21	294354	288494	2.02151		90	238	65.55	15601		Foci	50	131	3163.02	414356	391257	2.03657		90	238	189.366
Cytosol	50	39	1985.23	77424	72399.2			100	596	121.128	72192		Cytosol	50	26	2194.69	57062	54202.9			100	225	93.751	21094		Cytosol	50	84	1768.71	148572	142712			100	238	59.088	14063		Cytosol	50	131	1642.86	215215	192116			100	238	192.933
Foci	60	28	2846.36	79698	76299.8	1.53769		110	596	127.238	75834		Foci	60	25	3134.84	78371	75851.1	1.48666		110	225	101.258	22783		Foci	60	49	4100.61	200930	197560	1.99079		110	238	66.954	15935		Foci	60	87	3345.64	291071	275470	2.41095		110	238	209.685
Cytosol	60	28	1893.5	53018	49619.8			120	596	119.211	71050		Cytosol	60	25	2141.64	53541	51021.1			120	225	91.644	20620		Cytosol	60	49	2094.02	102607	99237.3			120	238	52.718	12547		Cytosol	60	87	1492.63	129859	114258			120	238	221.042
Foci	70	19	2939.42	55849	53511.7	1.82948							Foci	70	19	2865.84	54451	52486.6	1.51829							Foci	70	75	3199.28	239946	234943	1.87215							Foci	70	166	2704.53	448952	419320	1.76495
Cytosol	70	19	1662.47	31587	29249.7								Cytosol	70	19	1922.84	36534	34569.6								Cytosol	70	75	1739.96	130497	125494								Cytosol	70	166	1609.72	267214	237582
Foci	80	33	2201.24	72641	68606.7	1.30693							Foci	80	33	2485.27	82014	78663.1	1.30983							Foci	80	58	3176.33	184227	180422	2.03024							Foci	80	98	2952.84	289378	271268	2.00838
Cytosol	80	33	1713	56529	52494.7								Cytosol	80	33	1921.42	63407	60056.1								Cytosol	80	58	1597.79	92672	88867.4								Cytosol	80	98	1563.04	153178	135068
Foci	90	35	2037.34	71307	66931.9	1.14777							Foci	90	21	2725	57225	55104.3	1.30621							Foci	90	44	2841.41	125022	122138	1.79428							Foci	90	63	3106.94	195737	183807	2.03034
Cytosol	90	35	1791.14	62690	58314.9								Cytosol	90	21	2109.86	44307	42186.3								Cytosol	90	44	1612.61	70955	68070.8								Cytosol	90	63	1626.35	102460	90529.9
Foci	100	20	2069.35	41387	38964.4	1.26732							Foci	100	24	2463.08	59114	56864	1.31168							Foci	100	26	2549.5	66287	64750.7	1.55252							Foci	100	62	2794.87	173282	161320	1.78071
Cytosol	100	20	1658.4	33168	30745.4								Cytosol	100	24	1900.08	45602	43352								Cytosol	100	26	1663.19	43243	41706.7								Cytosol	100	62	1654.11	102555	90593.2
Foci	110	12	1591.25	19095	17568.1	1.07141							Foci	110	27	1979.52	53447	50713	1.18452							Foci	110	24	2009.79	48235	46628.1	1.29074							Foci	110	63	2170.81	136761	123551	1.35712
Cytosol	110	12	1493.67	17924	16397.1								Cytosol	110	27	1686.93	45547	42813								Cytosol	110	24	1572.17	37732	36125.1								Cytosol	110	63	1654.75	104249	91038.8
Foci	120	26	1503	39078	35978.5	1							Foci	120	25	2232.08	55802	53510.9	1.32643							Foci	120	14	1946.43	27250	26511.9	1.19531							Foci	120	30	2028.6	60858	54226.7	1.16776
Cytosol	120	26	1503	39078	35978.5								Cytosol	120	25	1705.32	42633	40341.9								Cytosol	120	14	1637	22918	22179.9								Cytosol	120	30	1768.93	53068	46436.7
	Cell 10							Background
	Timeframe	Area	Mean	IntDen	CTCF	Foc/cyt ratio		Timeframe	Area	Mean	IntDen
Foci	10	34	4818.32	163823	161201	3.39805		10	186	77.108	14342
Cytosol	10	34	1472.38	50061	47439.3			20	186	76.118	14158
Foci	20	34	5294.41	180010	177422	3.21271		30	186	71.108	13226
Cytosol	20	34	1700.38	57813	55225			40	186	76.075	14150
Foci	30	44	5408	237952	234823	3.80526		50	186	74.387	13836
Cytosol	30	44	1473.61	64839	61710.2			60	186	65.156	12119
Foci	40	52	5776.25	300365	296409	2.71596		70	186	67.64	12581
Cytosol	40	52	2174.85	113092	109136			80	186	60.242	11205
Foci	50	44	5467.57	240573	237300	3.01928		90	186	57.989	10786
Cytosol	50	44	1860.64	81868	78595			100	186	56.441	10498
Foci	60	44	4925.07	216703	213836	2.76359		110	186	58.651	10909
Cytosol	60	44	1823.7	80243	77376.1			120	186	44.409	8260
Foci	70	34	4736.06	161026	158726	2.61716
Cytosol	70	34	1851.41	62948	60648.2
Foci	80	32	5083.84	162683	160755	2.77063
Cytosol	80	32	1873.41	59949	58021.3
Foci	90	34	4851.41	164948	162976	2.55211
Cytosol	90	34	1936.21	65831	63859.4
Foci	100	32	4670.47	149455	147649	2.30514
Cytosol	100	32	2058.06	65858	64051.9
Foci	110	32	4063.25	130024	128147	2.51866
Cytosol	110	32	1648.62	52756	50879.2
Foci	120	32	4317.81	138170	136749	2.54374
Cytosol	120	32	1724.38	55180	53758.9
[truncated: 1 more columns]

## Sheet: 190321 WT guk1-7-GFP 2
	Cell 11							Background						Cell 12							Background						Cell 13							Background						Cell 14							Background
	Timeframe	Area	Mean	IntDen	CTCF	Foc/cyt ratio		Timeframe	Area	Mean	IntDen			Timeframe	Area	Mean	IntDen	CTCF	Foc/cyt ratio		Timeframe	Area	Mean	IntDen			Timeframe	Area	Mean	IntDen	CTCF	Foc/cyt ratio		Timeframe	Area	Mean	IntDen			Timeframe	Area	Mean	IntDen	CTCF	Foc/cyt ratio		Timeframe	Area	Mean
Foci	10	119	3038.55	361587	350085	3.24629		10	472	96.659	45623		Foci	10	26	3728.92	96952	94451.8	2.4339		10	470	96.162	45196		Foci	10	31	3498.32	108448	105275	2.01438		10	326	102.365	33371		Foci	10	95	2959.22	281126	268018	1.817		10	492	137.982
Cytosol	10	119	1002.89	119344	107842			20	472	90.597	42762		Cytosol	10	26	1588.73	41307	38806.8			20	470	91.396	42956		Cytosol	10	31	1788.23	55435	52261.7			20	326	97.623	31825		Cytosol	10	95	1690.67	160614	147506			20	492	129.301
Foci	20	102	3154.24	321733	312492	2.35633		30	472	87.962	41518		Foci	20	34	3405.65	115792	112685	2.01141		30	470	96.626	45414		Foci	20	33	3721.21	122800	119578	2.07503		30	326	101.46	33076		Foci	20	63	2891.08	182138	173992	1.92065		30	492	138.002
Cytosol	20	102	1390.78	141859	132618			40	472	87.648	41370		Cytosol	20	34	1739.12	59130	56022.5			40	470	96.16	45195		Cytosol	20	33	1843.91	60849	57627.4			40	326	101.282	33018		Cytosol	20	63	1567.24	98736	90590			40	492	123.413
Foci	30	149	3043.58	453493	440387	1.80426		50	472	81.739	38581		Foci	30	44	3799.84	167193	162941	2.44876		50	470	90.074	42335		Foci	30	30	3889.13	116674	113630	3.16526		50	326	104.681	34126		Foci	30	91	3238.46	294700	282142	1.88651		50	492	122.862
Cytosol	30	149	1726.09	257188	244082			60	472	82.706	39037		Cytosol	30	44	1608.91	70792	66540.5			60	470	92.291	43377		Cytosol	30	30	1298.1	38943	35899.2			60	326	107.166	34936		Cytosol	30	91	1781.49	162116	149558			60	492	127.904
Foci	40	148	3024.69	447654	434682	2.00166		70	472	83.544	39433		Foci	40	51	3132.37	159751	154847	1.86181		70	470	97.84	45985		Foci	40	33	4124.79	136118	132776	3.43137		70	326	107.307	34982		Foci	40	136	3176.43	431995	415211	2.1365		70	492	128.959
Cytosol	40	148	1554.95	230133	217161			80	472	77.114	36398		Cytosol	40	51	1726.94	88074	83169.8			80	470	94.983	44642		Cytosol	40	33	1273.85	42037	38694.7			80	326	99.589	32466		Cytosol	40	136	1552.4	211126	194342			80	492	124.837
Foci	50	85	2669.34	226894	219946	1.69343		90	472	75.311	35547		Foci	50	34	2931.68	99677	96614.5	1.71596		90	470	97.804	45968		Foci	50	55	3374.84	185616	179859	2.23284		90	326	102.939	33558		Foci	50	228	3648.57	831874	803861	2.02746		90	492	125.177
Cytosol	50	85	1609.77	136830	129882			100	472	79.786	37659		Cytosol	50	34	1746.06	59366	56303.5			100	470	100.428	47201		Cytosol	50	55	1569.26	86309	80551.5			100	326	96.224	31369		Cytosol	50	228	1861.84	424500	396487			100	492	123.496
Foci	60	73	3164.47	231006	224968	1.96165		110	472	86.623	40886		Foci	60	34	2422	82348	79210.1	1.56696		110	470	103.811	48791		Foci	60	73	3720.2	271575	263752	2.54386		110	326	92.666	30209		Foci	60	167	3651.56	609810	588450	1.94107		110	492	129.449
Cytosol	60	73	1653.71	120721	114683			120	472	81.739	38581		Cytosol	60	34	1579.06	53688	50550.1			120	470	96.434	45324		Cytosol	60	73	1527.47	111505	103682			120	326	84.433	27525		Cytosol	60	167	1943.22	324517	303157			120	492	124.362
Foci	70	82	2892.62	237195	230344	1.78489							Foci	70	32	2412.09	77187	74056.1	1.32271							Foci	70	79	3664.65	289507	281030	2.29991							Foci	70	95	3930.54	373401	361150	2.06221
Cytosol	70	82	1657.35	135903	129052								Cytosol	70	32	1847.47	59119	55988.1								Cytosol	70	79	1654.04	130669	122192								Cytosol	70	95	1972.41	187379	175128
Foci	80	42	3056.71	128382	125143	1.69373							Foci	80	21	2459.71	51654	49659.4	1.27389							Foci	80	71	3685.73	261687	254616	2.08203							Foci	80	71	3591.3	254982	246119	1.76284
Cytosol	80	42	1836.31	77125	73886.2								Cytosol	80	21	1951.29	40977	38982.4								Cytosol	80	71	1822.01	129363	122292								Cytosol	80	71	2091.24	148478	139615
Foci	90	38	2582.08	98119	95257.2	1.72077							Foci	90	21	2348.09	49310	47256.1	1.20348							Foci	90	68	3559.71	242060	235060	2.16135							Foci	90	47	3250.68	152782	146899	1.53157
Cytosol	90	38	1532.08	58219	55357.2								Cytosol	90	21	1967.62	41320	39266.1								Cytosol	90	68	1702.29	115756	108756								Cytosol	90	47	2165.89	101797	95913.7
Foci	100	25	1925	48125	46130.3	1.24902							Foci	100	21	2187.76	45943	43834	1.19296							Foci	100	55	3288.24	180853	175561	1.99806							Foci	100	35	2406.09	84213	79890.6	1.14257
Cytosol	100	25	1557.12	38928	36933.3								Cytosol	100	21	1850.14	38853	36744								Cytosol	100	55	1693.78	93158	87865.7								Cytosol	100	35	2121.26	74244	69921.6
Foci	110	37	1401.97	51873	48667.9	1							Foci	110	21	1916	40236	38056	1.0232							Foci	110	52	3083.36	160335	155516	2.48471							Foci	110	26	2073.04	53899	50533.3	1
Cytosol	110	37	1401.97	51873	48667.9								Cytosol	110	21	1874.9	39373	37193								Cytosol	110	52	1296.31	67408	62589.4								Cytosol	110	26	2073.04	53899	50533.3
Foci	120	37	1349.95	49948	46923.7	1							Foci	120	21	1999.48	41989	39963.9	1.07923							Foci	120	45	3185.73	143358	139559	1.89534							Foci	120	26	1832.27	47639	44405.6	1
Cytosol	120	37	1349.95	49948	46923.7								Cytosol	120	21	1859.76	39055	37029.9								Cytosol	120	45	1720.71	77432	73632.5								Cytosol	120	26	1832.27	47639	44405.6
	Cell 15
	Timeframe	Area	Mean	IntDen	CTCF	Foc/cyt ratio		Background
Foci	10	34	4254.73	144661	142277	2.46957		Timeframe	Area	Mean	IntDen
Cytosol	10	34	1764.59	59996	57612			10	436	70.117	30571
Foci	20	34	4683.97	159255	157152	2.64873		20	436	61.846	26965
Cytosol	20	34	1806.88	61434	59331.2			30	436	59.161	25794
Foci	30	34	4879.29	165896	163885	2.47775		40	436	53.009	23112
Cytosol	30	34	2004.53	68154	66142.5			50	436	46.956	20473
Foci	40	37	5029.65	186097	184136	3.01789		60	436	44.791	19529
Cytosol	40	37	1702.05	62976	61014.7			70	436	39.663	17293
Foci	50	37	5027.46	186016	184279	3.11131		80	436	30.183	13160
Cytosol	50	37	1647.73	60966	59228.6			90	436	23.179	10106
Foci	60	37	4678.81	173116	171459	2.12766		100	436	24.307	10598
Cytosol	60	37	2222.78	82243	80585.7			110	436	31.394	13688
Foci	70	37	3901.22	144345	142877	2.21082		120	436	18.151	7914
Cytosol	70	37	1786.32	66094	64626.5
Foci	80	37	4507.54	166779	165662	2.40372
Cytosol	80	37	1892.87	70036	68919.2
Foci	90	37	4004.32	148160	147302	2.08909
Cytosol	90	37	1928.87	71368	70510.4
Foci	100	37	3698.41	136841	135942	1.99031
Cytosol	100	37	1870.3	69201	68301.6
Foci	110	37	3308.76	122424	121262	1.68569
Cytosol	110	37	1975.62	73098	71936.4
Foci	120	37	3504.54	129668	128996	1.90568
Cytosol	120	37	1847.62	68362	67690.4
[truncated: 1 more columns]

## Sheet: 190321 WT guk1-7-GFP 3
	Cell 1							Background						Cell 2							Background						Cell 3							Background						Cell 4							Background
	Timeframe	Area	Mean	IntDen	CTCF	Foc/cyt ratio		Timeframe	Area	Mean	IntDen			Timeframe	Area	Mean	IntDen	CTCF	Foc/cyt ratio		Timeframe	Area	Mean	IntDen			Timeframe	Area	Mean	IntDen	CTCF	Foc/cyt ratio		Timeframe	Area	Mean	IntDen			Timeframe	Area	Mean	IntDen	CTCF	Foc/cyt ratio		Timeframe	Area	Mean
Foci	10	52	3650.33	189817	181367	3.08306		10	44	162.5	7150		Foci	10	60	3074.68	184481	176421	1.99354		10	86	134.326	11552		Foci	10	70	3875.27	271269	263892	2.61387		10	124	105.379	13067		Foci	10	37	3822.43	141430	139485	3.15664		10	274	52.577
Cytosol	10	52	1293.79	67277	58827			20	44	173.932	7653		Cytosol	10	60	1609.27	96556	88496.4			20	86	148.314	12755		Cytosol	10	70	1547.64	108335	100958			20	124	100.774	12496		Cytosol	10	37	1246.84	46133	44187.7			20	274	67.668
Foci	20	69	3469.64	239405	227404	2.33895		30	44	175.909	7740		Foci	20	60	2852.63	171158	162259	1.98036		30	86	152.337	13101		Foci	20	64	3635.64	232681	226231	2.93737		30	124	91.79	11382		Foci	20	37	4087.24	151228	148724	3.04674		30	274	56.566
Cytosol	20	69	1582.99	109226	97224.7			40	44	172.864	7606		Cytosol	20	60	1513.88	90833	81934.2			40	86	172.465	14832		Cytosol	20	64	1304.19	83468	77018.5			40	124	91.347	11327		Cytosol	20	37	1386.97	51318	48814.3			40	274	37.945
Foci	30	70	3170.56	221939	209625	2.25488		50	44	135.977	5983		Foci	30	44	2650.64	116628	109925	1.69201		50	86	145.558	12518		Foci	30	60	3645.88	218753	213246	2.31059		50	124	74.008	9177		Foci	30	79	3750.37	296279	291810	2.77414		50	274	2.46
Cytosol	30	70	1503.99	105279	92965.4			60	44	119.182	5244		Cytosol	30	44	1628.86	71670	64967.2			60	86	146.628	12610		Cytosol	30	60	1629.97	97798	92290.6			60	124	59.226	7344		Cytosol	30	79	1388.08	109658	105189			60	274	0.464
Foci	40	70	3167.4	221718	209618	2.10791		70	44	125.409	5518		Foci	40	44	2368.8	104227	96638.5	1.56864		70	86	138.105	11877		Foci	40	60	3857.42	231445	225964	2.57988		70	124	50.5	6262		Foci	40	86	3754.09	322852	319589	2.58319		70	274	0.372
Cytosol	40	70	1593.49	111544	99443.5			80	44	106.545	4688		Cytosol	40	44	1572.61	69195	61606.5			80	86	118.488	10190		Cytosol	40	60	1551.13	93068	87587.2			80	124	37.952	4706		Cytosol	40	86	1476.54	126982	123719			80	274	0
Foci	50	60	3206.33	192380	184221	1.82121		90	44	85.409	3758		Foci	50	44	2187.36	96244	89839.4	1.389		90	86	125.14	10762		Foci	50	52	3625.86	188545	184697	2.52057		90	124	35.419	4392		Foci	50	44	4302.52	189311	189203	2.55056		90	274	0
Cytosol	50	60	1821.87	109312	101153			100	44	72.727	3200		Cytosol	50	44	1615.55	71084	64679.4			100	86	106.384	9149		Cytosol	50	52	1483.15	77124	73275.6			100	124	32.016	3970		Cytosol	50	44	1688.39	74289	74180.8			100	274	0.011
Foci	60	64	2982.23	190863	183235	1.9836		110	44	85.909	3780		Foci	60	44	2393.93	105333	98881.4	1.45928		110	86	120.291	10345		Foci	60	51	3434.84	175177	172156	1.88128		110	124	67.306	8346		Foci	60	37	3632.38	134398	134381	1.95979		110	274	0
Cytosol	60	64	1562.55	100003	92375.4			120	44	56.318	2478		Cytosol	60	44	1686.64	74212	67760.4			120	86	72.256	6214		Cytosol	60	51	1853.55	94531	91510.5			120	124	28.613	3548		Cytosol	60	37	1853.68	68586	68568.8			120	274	0
Foci	70	60	2765.25	165915	158390	1.95006							Foci	70	44	2185.64	96168	90091.4	1.3123							Foci	70	36	3267.67	117636	115818	1.94518							Foci	70	37	3402.7	125900	125886	1.99774
Cytosol	70	60	1479.13	88748	81223.5								Cytosol	70	44	1698.36	74728	68651.4								Cytosol	70	36	1704.42	61359	59541								Cytosol	70	37	1703.46	63028	63014.2
Foci	80	60	2551	153060	146667	1.66417							Foci	80	44	2073.57	91237	86023.5	1.27388							Foci	80	37	3269.19	120960	119556	2.06963							Foci	80	34	3245.12	110334	110334	1.74358
Cytosol	80	60	1575.42	94525	88132.3								Cytosol	80	44	1653.23	72742	67528.5								Cytosol	80	37	1599.22	59171	57766.8								Cytosol	80	34	1861.18	63280	63280
Foci	90	52	2497.89	129890	125449	1.68174							Foci	90	44	2181.93	96005	90498.8	1.30736							Foci	90	51	2774.31	141490	139684	1.91545							Foci	90	37	2924.11	108192	108192	1.64811
Cytosol	90	52	1519.92	79036	74594.7								Cytosol	90	44	1698.39	74729	69222.8								Cytosol	90	51	1465.31	74731	72924.6								Cytosol	90	37	1774.22	65646	65646
Foci	100	51	2413.28	123077	119368	1.76494							Foci	100	34	2067.03	70279	66661.9	1.36981							Foci	100	44	2534.11	111501	110092	1.68197							Foci	100	32	3006.28	96201	96200.6	1.61433
Cytosol	100	51	1398.86	71342	67632.9								Cytosol	100	34	1537.71	52282	48664.9								Cytosol	100	44	1519.61	66863	65454.3								Cytosol	100	32	1862.25	59592	59591.6
Foci	110	44	2520.18	110888	107108	1.80999							Foci	110	34	1977.32	67229	63139.1	1.17013							Foci	110	34	2878.44	97867	95578.6	1.96443							Foci	110	34	2747.24	93406	93406	1.67014
Cytosol	110	44	1430.82	62956	59176								Cytosol	110	34	1707.32	58049	53959.1								Cytosol	110	34	1498.32	50943	48654.6								Cytosol	110	34	1644.91	55927	55927
Foci	120	64	2078.69	133036	129432	1.52234							Foci	120	34	1966.53	66862	64405.3	1.11964							Foci	120	36	2546.39	91670	90639.9	1.73338							Foci	120	32	2733.91	87485	87485	1.4558
Cytosol	120	64	1384.78	88626	85021.6								Cytosol	120	34	1764.12	59980	57523.3								Cytosol	120	36	1481.14	53321	52290.9								Cytosol	120	32	1877.94	60094	60094
	Cell 5							Background
	Timeframe	Area	Mean	IntDen	CTCF	Foc/cyt ratio		Timeframe	Area	Mean	IntDen
Foci	10	44	3598.11	158317	152696	2.95266		10	256	127.758	32706
Cytosol	10	44	1303.09	57336	51714.6			20	256	86.746	22207
Foci	20	52	4001.71	208089	203578	2.67155		30	256	79.914	20458
Cytosol	20	52	1552.17	80713	76202.2			40	256	34.074	8723
Foci	30	70	3608.84	252619	247025	2.2122		50	256	12.578	3220
Cytosol	30	70	1675.13	117259	111665			60	256	4.648	1190
Foci	40	58	3559.91	206475	204499	2.27755		70	256	0.559	143
Cytosol	40	58	1582.15	91765	89788.7			80	256	0.277	71
Foci	50	51	3654.28	186368	185727	2.46916		90	256	0.184	47
Cytosol	50	51	1487.45	75860	75218.5			100	256	0.059	15
Foci	60	60	2940.55	176433	176154	1.54076		110	256	0	0
Cytosol	60	60	1910.13	114608	114329			120	256	0	0
Foci	70	60	2841.05	170463	170429	1.67717
Cytosol	70	60	1694.18	101651	101617
Foci	80	52	2799.17	145557	145543	1.63834
Cytosol	80	52	1708.65	88850	88835.6
Foci	90	51	2700.31	137716	137707	1.53918
Cytosol	90	51	1754.45	89477	89467.6
Foci	100	64	2343.5	149984	149980	1.27518
Cytosol	100	64	1837.8	117619	117615
Foci	110	44	2589.3	113929	113929	1.45238
Cytosol	110	44	1782.8	78443	78443
Foci	120	31	2512.87	77899	77899	1.34815
Cytosol	120	31	1863.93	57782	57782
[truncated: 1 more columns]

## Sheet: 190321 WT guk1-7-GFP 4
	Cell 16							Background						Cell 17							Background						Cell 18							Background						Cell 19							Background
	Timeframe	Area	Mean	IntDen	CTCF	Foc/cyt ratio		Timeframe	Area	Mean	IntDen			Timeframe	Area	Mean	IntDen	CTCF	Foc/cyt ratio		Timeframe	Area	Mean	IntDen			Timeframe	Area	Mean	IntDen	CTCF	Foc/cyt ratio		Timeframe	Area	Mean	IntDen			Timeframe	Area	Mean	IntDen	CTCF	Foc/cyt ratio		Timeframe	Area	Mean
Foci	10	26	4044.15	105148	101735	2.71415		10	288	131.26	37803		Foci	10	79	2815.95	222460	205523	1.53675		10	236	214.394	50597		Foci	10	33	3833.76	126514	120629	2.20388		10	229	178.336	40839		Foci	10	37	4653.32	172173	165773	2.76852		10	244	172.984
Cytosol	10	26	1572.92	40896	37483.2			20	288	124.694	35912		Cytosol	10	79	1907.29	150676	133739			20	236	219.106	51709		Cytosol	10	33	1836.97	60620	54734.9			20	229	172.948	39605		Cytosol	10	37	1791.3	66278	59877.6			20	244	169.906
Foci	20	44	3900.84	171637	166150	2.94382		30	288	119.125	34308		Foci	20	62	3022.19	187376	173791	1.60993		30	236	213.949	50492		Foci	20	42	3889.17	163345	156081	2.45333		30	229	172.886	39591		Foci	20	40	4657.15	186286	179490	2.64684		30	244	169.25
Cytosol	20	44	1407.43	61927	56440.5			40	288	115.156	33165		Cytosol	20	62	1960.23	121534	107949			40	236	216.508	51096		Cytosol	20	42	1687.71	70884	63620.2			40	229	177.319	40606		Cytosol	20	40	1865.22	74609	67812.8			40	244	180.02
Foci	30	42	3868.98	162497	157494	2.71411		50	288	113.781	32769		Foci	30	26	1995	51870	46307.3	1.08978		50	236	213.534	50394		Foci	30	32	4451.75	142456	136924	2.89023		50	229	179.371	41076		Foci	30	34	4125.23	140258	134504	2.52463		50	244	174.525
Cytosol	30	42	1500.74	63031	58027.8			60	288	120.705	34763		Cytosol	30	26	1848.27	48055	42492.3			60	236	207.992	49086		Cytosol	30	32	1653.34	52907	47374.6			60	229	180.218	41270		Cytosol	30	34	1736.21	59031	53276.5			60	244	185.52
Foci	40	42	4003.02	168127	163290	3.07965		70	288	117.615	33873		Foci	40	16	1724	27584	24119.9	1		70	236	211.775	49979		Foci	40	34	4146.21	140971	134942	2.88973		70	229	175.59	40210		Foci	40	43	3696.28	158940	151199	1.95628		70	244	194.48
Cytosol	40	42	1377.6	57859	53022.4			80	288	116.372	33515		Cytosol	40	16	1724	27584	24119.9			80	236	204.581	48281		Cytosol	40	34	1550.77	52726	46697.2			80	229	177.948	40750		Cytosol	40	43	1977.44	85030	77289.1			80	244	190.951
Foci	50	37	3698.24	136835	132625	2.09704		90	288	114.181	32884		Foci	50	16	1557.56	24921	21504.5	1		90	236	202.326	47749		Foci	50	37	3361.81	124387	117750	2.00572		90	229	179.603	41129		Foci	50	36	4046.42	145671	139388	2.45804		90	244	200.152
Cytosol	50	37	1823.08	67454	63244.1			100	288	109.333	31488		Cytosol	50	16	1557.56	24921	21504.5			100	236	204.055	48157		Cytosol	50	37	1766.05	65344	58707.3			100	229	183.559	42035		Cytosol	50	36	1749.72	62990	56707.1			100	244	204.398
Foci	60	35	3583.69	125429	121204	2.24016		110	288	117.816	33931		Foci	60	16	1459.06	23345	20017.1	1		110	236	211.072	49813		Foci	60	32	3218.31	102986	97219	1.86254		110	229	186.546	42719		Foci	60	43	3446.19	148186	140209	2.25337		110	244	218.234
Cytosol	60	35	1666.57	58330	54105.3			120	288	106.281	30609		Cytosol	60	16	1459.06	23345	20017.1			120	236	199.936	47185		Cytosol	60	32	1811.38	57964	52197			120	229	182.14	41710		Cytosol	60	43	1632.54	70199	62221.6			120	244	211.434
Foci	70	39	3763.87	146791	142204	2.29077							Foci	70	16	1373.56	21977	18588.6	1							Foci	70	32	2806	89792	84173.1	1.85444							Foci	70	38	3374.61	128235	120845	2.22789
Cytosol	70	39	1709.33	66664	62077								Cytosol	70	16	1373.56	21977	18588.6								Cytosol	70	32	1594.03	51009	45390.1								Cytosol	70	38	1621.89	61632	54241.8
Foci	80	41	3030.05	124232	119461	1.94654							Foci	80	16	1303.69	20859	17585.7	1							Foci	80	21	2907.57	61059	57322.1	1.82044							Foci	80	34	3464.03	117777	111285	1.90976
Cytosol	80	41	1613.22	66142	61370.7								Cytosol	80	16	1303.69	20859	17585.7								Cytosol	80	21	1677.38	35225	31488.1								Cytosol	80	34	1904.82	64764	58271.7
Foci	90	27	2852.85	77027	73944.1	1.59142							Foci	90	16	1200.94	19215	15977.8	1							Foci	90	21	2578.57	54150	50378.3	2.01737							Foci	90	26	3670.96	95445	90241	2.27519
Cytosol	90	27	1835.07	49547	46464.1								Cytosol	90	16	1200.94	19215	15977.8								Cytosol	90	21	1368.76	28744	24972.3								Cytosol	90	26	1725.65	44867	39663
Foci	100	30	2663.67	79910	76630	1.66269							Foci	100	16	1162.81	18605	15340.1	1							Foci	100	21	2253.76	47329	43474.3	1.72968							Foci	100	32	3019.84	96635	90094.3	1.81666
Cytosol	100	30	1645.6	49368	46088								Cytosol	100	16	1162.81	18605	15340.1								Cytosol	100	21	1380.43	28989	25134.3								Cytosol	100	32	1754.19	56134	49593.3
Foci	110	20	2625.75	52515	50158.7	1.58722							Foci	110	16	1097	17552	14174.8	1							Foci	110	12	2040.58	24487	22248.4	1.55862							Foci	110	34	3178.29	108062	100642	2.13564
Cytosol	110	20	1697.9	33958	31601.7								Cytosol	110	16	1097	17552	14174.8								Cytosol	110	12	1376.08	16513	14274.4								Cytosol	110	34	1604.27	54545	47125
Foci	120	27	2492.85	67307	64437.4	1.64066							Foci	120	16	1095.88	17534	14335	1							Foci	120	12	1496.75	17961	15775.3	1.01846							Foci	120	29	3179.03	92192	86060.4	2.16344
Cytosol	120	27	1560.93	42145	39275.4								Cytosol	120	16	1095.88	17534	14335								Cytosol	120	12	1472.92	17675	15489.3								Cytosol	120	29	1583.14	45911	39779.4
	Cell 20							Background
	Timeframe	Area	Mean	IntDen	CTCF	Foc/cyt ratio		Timeframe	Area	Mean	IntDen
Foci	10	32	3381.62	108212	102794	2.58828		10	256	169.305	43342
Cytosol	10	32	1410.41	45133	39715.2			20	256	166.633	42658
Foci	20	38	3306.13	125633	119301	2.58816		30	256	165.273	42310
Cytosol	20	38	1379.66	52427	46094.9			40	256	165.484	42364
Foci	30	39	3323.87	129631	123185	2.43766		50	256	165.301	42317
Cytosol	30	39	1461.03	56980	50534.4			60	256	164.898	42214
Foci	40	44	3508.14	154358	147077	2.65411		70	256	167.84	42967
Cytosol	40	44	1424.91	62696	55414.7			80	256	169.957	43509
Foci	50	43	3506.14	150764	143656	2.32412		90	256	173.738	44477
Cytosol	50	43	1602.77	68919	61811.1			100	256	177.945	45554
Foci	60	48	3403.71	163378	155463	2.82552		110	256	177.113	45341
Cytosol	60	48	1311.17	62936	55020.9			120	256	174.133	44578
Foci	70	36	3197.58	115113	109071	2.24658
Cytosol	70	36	1516.44	54592	48549.8
Foci	80	38	3030.42	115156	108698	1.94678
Cytosol	80	38	1639.29	62293	55834.6
Foci	90	33	2863.18	94485	88751.6	1.73721
Cytosol	90	33	1721.88	56822	51088.6
Foci	100	28	2846.96	79715	74732.5	2.09578
Cytosol	100	28	1451.46	40641	35658.5
Foci	110	28	2648.93	74170	69210.8	1.88967
Cytosol	110	28	1485.18	41585	36625.8
Foci	120	29	2774.59	80463	75413.1	1.7481
Cytosol	120	29	1661.72	48190	43140.1
[truncated: 1 more columns]

## Sheet: 190321 ssa1-2DD OE guk1-7-GFP 1
	Cell 1							Background						Cell 2							Background						Cell 3							Background						Cell 4							Background
	Timeframe	Area	Mean	IntDen	CTCF	Foc/cyt ratio		Timeframe	Area	Mean	IntDen			Timeframe	Area	Mean	IntDen	CTCF	Foc/cyt ratio		Timeframe	Area	Mean	IntDen			Timeframe	Area	Mean	IntDen	CTCF	Foc/cyt ratio		Timeframe	Area	Mean	IntDen			Timeframe	Area	Mean	IntDen	CTCF	Foc/cyt ratio		Timeframe	Area	Mean
Foci	10	60	7913.63	474818	468762	2.84011		10	228	100.939	23014		Foci	10	0.569	6924.71	3939.33	3851.19	2.68341		10	1.204	154.897	186.453		Foci	10	60	5765.37	345922	340564	2.21766		10	190	89.3	16967		Foci	10	0.34	6339.46	2155.91	2107.4	2.5199		10	3.036	142.694
Cytosol	10	60	2851.78	171107	165051			20	228	100.706	22961		Cytosol	10	0.569	2677.75	1523.32	1435.18			20	1.204	142.5	171.53		Cytosol	10	60	2648.78	158927	153569			20	190	85.384	16223		Cytosol	10	0.34	2601.8	884.818	836.302			20	3.036	145.169
Foci	20	60	7449.82	446989	440947	2.89038		30	228	103.601	23621		Foci	20	0.569	7200.51	4096.23	4015.14	2.76819		30	1.204	133.877	161.15		Foci	20	60	6364.18	381851	376728	2.0743		30	190	89.447	16995		Foci	20	0.274	5905.15	1616.37	1576.59	2.39077		30	3.036	144.273
Cytosol	20	60	2643.32	158599	152557			40	228	103.632	23628		Cytosol	20	0.569	2692.2	1531.54	1450.46			40	1.204	128.021	154.101		Cytosol	20	60	3112.33	186740	181617			40	190	88.821	16876		Cytosol	20	0.274	2554.51	699.226	659.45			40	3.036	152.555
Foci	30	80	6109.62	488770	480482	2.49352		50	228	104.004	23713		Foci	30	0.66	6835.93	4508.78	4420.42	2.49971		50	1.204	117.411	141.33		Foci	30	60	5663.98	339839	334472	1.95527		50	190	95.384	18123		Foci	30	0.332	4737.6	1571.86	1523.96	1.80734		50	3.036	147.508
Cytosol	30	80	2512.25	200980	192692			60	228	110.816	25266		Cytosol	30	0.66	2815.06	1856.73	1768.38			60	1.204	128.445	154.612		Cytosol	30	60	2940.48	176429	171062			60	190	117.663	22356		Cytosol	30	0.332	2685.8	891.105	843.206			60	3.036	156.88
Foci	40	97	5244.79	508745	498693	1.98974		70	228	109.921	25062		Foci	40	0.791	6182.88	4893.66	4792.39	2.19021		70	1.204	123.479	148.634		Foci	40	79	5420.06	428185	421168	1.71119		70	190	118.858	22583		Foci	40	0.282	4112.03	1159.66	1116.64	1.43174		70	3.036	152.604
Cytosol	40	97	2687.46	260684	250632			80	228	116.741	26617		Cytosol	40	0.791	2892.49	2289.36	2188.1			80	1.204	126.404	152.155		Cytosol	40	79	3204.34	253143	246126			80	190	130.032	24706		Cytosol	40	0.282	2918.06	822.94	779.919			80	3.036	153.893
Foci	50	79	5454.02	430868	422652	2.22072		90	228	111.846	25501		Foci	50	0.791	6780.69	5366.81	5273.94	2.50269		90	1.204	114.678	138.04		Foci	50	60	5247.17	314830	309107	1.77681		90	190	127.774	24277		Foci	50	0.332	3556.85	1180.11	1131.13	1.41694		90	3.036	155.186
Cytosol	50	79	2513.14	198538	190322			100	228	115.32	26293		Cytosol	50	0.791	2779.81	2200.18	2107.31			100	1.204	113.548	136.68		Cytosol	50	60	2994.83	179690	173967			100	190	118.337	22484		Cytosol	50	0.332	2553.68	847.268	798.295			100	3.036	149.016
Foci	60	80	5498.59	439887	431022	2.0313		110	228	119.798	27314		Foci	60	0.923	6276.21	5795.45	5676.9	2.47763		110	1.204	125.274	150.794		Foci	60	52	4796.42	249414	243296	2.10526		110	190	127.858	24293		Foci	60	0.232	3384.36	786.013	749.617	1.41419		110	3.036	155.749
Cytosol	60	80	2763.19	221055	212190			120	228	124.526	28392		Cytosol	60	0.923	2609.72	2409.82	2291.26			120	1.204	121.178	145.864		Cytosol	60	52	2340.08	121684	115566			120	190	129.5	24605		Cytosol	60	0.232	2439.04	566.463	530.067			120	3.036	157.47
Foci	70	72	6112.71	440115	432201	2.21571							Foci	70	0.544	7307.09	3976.13	3908.95	2.07866							Foci	70	52	4583.4	238337	232156	1.94229							Foci	70	0.265	3088.5	819.772	779.332	1.27009
Cytosol	70	72	2819.11	202976	195062								Cytosol	70	0.544	3579.35	1947.69	1880.52								Cytosol	70	52	2417.46	125708	119527								Cytosol	70	0.265	2464.12	654.046	613.606
Foci	80	64	5520.69	353324	345853	1.9797							Foci	80	0.561	7544.19	4229.54	4158.63	2.56035							Foci	80	52	4544.94	236337	229575	1.91097							Foci	80	0.265	3179.91	844.033	803.251	1.25142
Cytosol	80	64	2846.42	182171	174700								Cytosol	80	0.561	3023.63	1695.16	1624.24								Cytosol	80	52	2440.33	126897	120135								Cytosol	80	0.265	2571.91	682.654	641.872
Foci	90	70	5827.94	407956	400127	2.50222							Foci	90	0.561	7211.21	4042.86	3978.52	2.5459							Foci	90	76	4640.67	352691	342980	1.80442							Foci	90	0.265	3404.78	903.721	862.597	1.32689
Cytosol	90	70	2396.26	167738	159909								Cytosol	90	0.561	2902.16	1627.06	1562.72								Cytosol	90	76	2628.8	199789	190078								Cytosol	90	0.265	2604.16	691.214	650.09
Foci	100	51	6580.78	335620	329739	2.4796							Foci	100	0.577	6288.06	3628.99	3563.48	2.04081							Foci	100	48	5744.48	275735	270055	2.1945							Foci	100	0.282	3683.5	1038.81	996.784	1.61523
Cytosol	100	51	2722.78	138862	132981								Cytosol	100	0.577	3139.06	1811.63	1746.11								Cytosol	100	48	2682.08	128740	123060								Cytosol	100	0.282	2337.24	659.138	617.115
Foci	110	51	5975.96	304774	298664	2.36792							Foci	110	0.42	6487.92	2728.02	2675.4	2.21454							Foci	110	60	5277.07	316624	308953	2.31454							Foci	110	0.265	2679.91	711.32	670.047	1.14658
Cytosol	110	51	2592.92	132239	126129								Cytosol	110	0.42	2998.31	1260.72	1208.11								Cytosol	110	60	2352.58	141155	133484								Cytosol	110	0.265	2357.19	625.661	584.388
Foci	120	58	5661.91	328391	321168	2.31697							Foci	120	0.305	6516.38	1987.83	1950.87	2.2741							Foci	120	75	4850.13	363760	354048	1.88922							Foci	120	0.174	3053.05	531.8	504.4	1.40435
Cytosol	120	58	2514.45	145838	138615								Cytosol	120	0.305	2933.35	894.824	857.865								Cytosol	120	75	2628.23	197117	187404								Cytosol	120	0.174	2219.29	386.57	359.17
	Cell 5							Background
	Timeframe	Area	Mean	IntDen	CTCF	Foc/cyt ratio		Timeframe	Area	Mean	IntDen
Foci	10	0.498	10211.6	5082.06	5006.68	3.92226		10	2.389	151.354	361.562
Cytosol	10	0.498	2716.33	1351.85	1276.48			20	2.389	130.642	312.084
Foci	20	0.498	8920.97	4439.75	4374.69	3.86689		30	2.389	121.007	289.067
Cytosol	20	0.498	2403.93	1196.38	1131.32			40	2.389	110.66	264.349
Foci	30	0.498	8646.63	4303.22	4242.96	2.99828		50	2.389	95.781	228.806
Cytosol	30	0.498	2964.57	1475.39	1415.13			60	2.389	101.486	242.434
Foci	40	0.581	7681.64	4460.13	4395.84	2.53021		70	2.389	96.514	230.557
Cytosol	40	0.581	3102.94	1801.64	1737.34			80	2.389	98.715	235.815
Foci	50	0.498	7557.38	3761.13	3713.43	2.48751		90	2.389	88.854	212.259
Cytosol	50	0.498	3095.45	1540.53	1492.83			100	2.389	86.59	206.851
Foci	60	0.498	7159.67	3563.19	3512.65	2.06224		110	2.389	95.604	228.383
Cytosol	60	0.498	3524.1	1753.86	1703.32			120	2.389	93.535	223.44
Foci	70	0.498	6279.18	3125	3076.93	1.9383
Cytosol	70	0.498	3286.28	1635.5	1587.44
Foci	80	0.365	5455.07	1990.89	1954.86	1.84479
Cytosol	80	0.365	3002.23	1095.7	1059.67
Foci	90	0.365	5753.48	2099.8	2067.37	1.94662
Cytosol	90	0.365	2998.84	1094.46	1062.03
Foci	100	0.307	5270.6	1617.55	1590.96	1.76305
Cytosol	100	0.307	3026.97	928.978	902.395
Foci	110	0.307	4235.65	1299.92	1270.57	1.61701
Cytosol	110	0.307	2655.92	815.102	785.752
Foci	120	0.216	3671.92	791.885	771.681	1.48811
Cytosol	120	0.216	2498.23	538.767	518.563
[truncated: 1 more columns]

## Sheet: 190321 ssa1-2DD OE guk1-7-GFP 2
	Cell 6							Background						Cell 7							Background						Cell 8							Background						Cell 9							Background
	Timeframe	Area	Mean	IntDen	CTCF	Foc/cyt ratio		Timeframe	Area	Mean	IntDen			Timeframe	Area	Mean	IntDen	CTCF	Foc/cyt ratio		Timeframe	Area	Mean	IntDen			Timeframe	Area	Mean	IntDen	CTCF	Foc/cyt ratio		Timeframe	Area	Mean	IntDen			Timeframe	Area	Mean	IntDen	CTCF	Foc/cyt ratio		Timeframe	Area	Mean
Foci	10	0.307	5280.68	1620.64	1548.46	1.75125		10	1.045	235.127	245.736		Foci	10	0.282	5515.21	1555.38	1512.19	2.1216		10	0.713	153.14	109.24		Foci	10	0.29	5456.77	1584.16	1539.18	2.7772		10	1.327	155.119	205.864		Foci	10	0.257	4165.16	1071	1031.97	1.85279		10	0.846	151.853
Cytosol	10	0.307	3116.27	956.384	884.2			20	1.045	224.405	234.53		Cytosol	10	0.282	2680.5	755.945	712.76			20	0.713	165.826	118.289		Cytosol	10	0.29	2064	599.202	554.217			20	1.327	170.35	226.078		Cytosol	10	0.257	2317.9	596.008	556.982			20	0.846	153.696
Foci	20	0.365	4513.64	1647.31	1565.4	1.43785		30	1.045	209.024	218.455		Foci	20	0.299	5761.19	1720.32	1670.74	2.24593		30	0.713	180.698	128.898		Foci	20	0.174	3360.19	585.3	555.659	1.52934		30	1.327	187.694	249.095		Foci	20	0.299	4559.56	1361.51	1315.55	1.89673		30	0.846	165.127
Cytosol	20	0.365	3207.5	1170.62	1088.71			40	1.045	196.222	205.076		Cytosol	20	0.299	2657.28	793.478	743.896			40	0.713	189.802	135.393		Cytosol	20	0.174	2256.05	392.973	363.332			40	1.327	203.725	270.371		Cytosol	20	0.299	2476.67	739.546	693.591			40	0.846	156.814
Foci	30	0.365	3806.68	1389.3	1313	1.19579		50	1.045	182.468	190.701		Foci	30	0.531	5124.81	2720.53	2624.58	2.41029		50	0.713	187.895	134.032		Foci	30	0.174	2909.24	506.75	474.091	1.248		50	1.327	198.244	263.096		Foci	30	0.406	4122.29	1675.44	1608.4	1.69726		50	0.846	158.882
Cytosol	30	0.365	3217.64	1174.32	1098.02			60	1.045	182.095	190.311		Cytosol	30	0.531	2231.98	1184.86	1088.91			60	0.713	188.465	134.439		Cytosol	30	0.174	2368.38	412.54	379.881			60	1.327	202.244	268.405		Cytosol	30	0.406	2496.55	1014.69	947.644			60	0.846	171.627
Foci	40	0.265	3807.53	1010.62	958.623	1.29591		70	1.045	179.548	187.649		Foci	40	0.431	6115.61	2637.78	2555.98	2.41223		70	0.713	183.151	130.648		Foci	40	0.265	3582.25	950.826	896.839	1.86399		70	1.327	197.238	261.761		Foci	40	0.382	4752.8	1813.44	1753.54	1.92461		70	0.846	167.51
Cytosol	40	0.265	2982.84	791.728	739.729			80	1.045	179.246	187.333		Cytosol	40	0.431	2646.29	1141.39	1059.59			80	0.713	179.686	128.176		Cytosol	40	0.265	2016.09	535.126	481.139			80	1.327	193.781	257.174		Cytosol	40	0.382	2544.91	971.015	911.112			80	0.846	172.961
Foci	50	0.257	3721.58	956.939	910.045	1.15743		90	1.045	184.389	192.708		Foci	50	0.431	6553.46	2826.63	2745.65	2.74073		90	0.713	197.453	140.851		Foci	50	0.307	4133.68	1268.63	1207.77	1.76054		90	1.327	198.519	263.461		Foci	50	0.431	4472.98	1929.28	1860.8	1.68681		90	0.846	168.716
Cytosol	50	0.257	3240.19	833.159	786.265			100	1.045	196.294	205.15		Cytosol	50	0.431	2510.39	1082.78	1001.79			100	0.713	201.116	143.463		Cytosol	50	0.307	2433.62	746.879	686.018			100	1.327	203.444	269.997		Cytosol	50	0.431	2716.39	1171.63	1103.15			100	0.846	167.951
Foci	60	0.265	4906.69	1302.37	1254.11	1.86694		110	1.045	215.786	225.522		Foci	60	0.572	5523.49	3161.24	3053.44	2.37378		110	0.713	206.477	147.287		Foci	60	0.257	3917.32	1007.27	955.294	2.08716		110	1.327	208.731	277.015		Foci	60	0.307	5087.89	1561.47	1508.79	2.07169		110	0.846	166.098
Cytosol	60	0.265	2712.62	720.004	671.749			120	1.045	213.024	222.635		Cytosol	60	0.572	2435.88	1394.12	1286.32			120	0.713	205.395	146.516		Cytosol	60	0.257	1982.16	509.678	457.701			120	1.327	207.431	275.289		Cytosol	60	0.307	2544.73	780.978	728.289			120	0.846	177.48
Foci	70	0.365	5317.02	1940.51	1874.98	1.92043							Foci	70	0.431	7278.56	3139.38	3060.44	3.22631							Foci	70	0.216	3713.19	800.785	758.182	1.90396							Foci	70	0.348	5058.55	1762.26	1703.97	2.11523
Cytosol	70	0.365	2854.73	1041.87	976.333								Cytosol	70	0.431	2382.29	1027.53	948.588								Cytosol	70	0.216	2044.04	440.816	398.213								Cytosol	70	0.348	2479.71	863.866	805.573
Foci	80	0.282	6257.71	1764.78	1714.23	2.33872							Foci	80	0.572	7009.56	4011.76	3908.98	2.69674							Foci	80	0.257	3322.26	854.261	804.459	1.73255							Foci	80	0.398	4889.44	1946.68	1877.85	2.03349
Cytosol	80	0.282	2778.29	783.524	732.977								Cytosol	80	0.572	2712.26	1552.3	1449.52								Cytosol	80	0.257	1999.45	514.124	464.322								Cytosol	80	0.398	2492.33	992.299	923.461
Foci	90	0.282	6172.88	1740.85	1688.86	2.37791							Foci	90	0.423	7780.16	3291.2	3207.67	3.68438							Foci	90	0.216	3596.65	775.653	732.773	2.07924							Foci	90	0.473	4780.1	2260	2180.19	1.89036
Cytosol	90	0.282	2702.76	762.224	710.226								Cytosol	90	0.423	2255.51	954.136	870.613								Cytosol	90	0.216	1833	395.304	352.424								Cytosol	90	0.473	2608.18	1233.12	1153.32
Foci	100	0.307	4972.43	1526.04	1465.78	2.13218							Foci	100	0.423	7796.39	3298.07	3212.99	3.22787							Foci	100	0.282	3333.82	940.193	882.822	1.93075							Foci	100	0.481	4722.12	2271.75	2190.96	1.92311
Cytosol	100	0.307	2436.35	747.716	687.454								Cytosol	100	0.423	2554.14	1080.46	995.391								Cytosol	100	0.282	1824.77	514.613	457.242								Cytosol	100	0.481	2536.07	1220.07	1139.28
Foci	110	0.265	4579.81	1215.61	1158.42	1.74842							Foci	110	0.423	7724	3267.44	3180.1	3.13463							Foci	110	0.265	2695.88	715.558	660.244	1.62715							Foci	110	0.34	5492.61	1867.92	1811.44	2.13421
Cytosol	110	0.265	2711.62	719.739	662.556								Cytosol	110	0.423	2604.69	1101.85	1014.51								Cytosol	110	0.265	1737.12	461.08	405.766								Cytosol	110	0.34	2661.85	905.239	848.766
Foci	120	0.265	4602.09	1221.52	1165.07	2.4315							Foci	120	0.498	7804.87	3884.29	3782.01	3.1896							Foci	120	0.174	2433.86	423.945	387.852	1.53514							Foci	120	0.34	5355.05	1821.14	1760.79	2.21067
Cytosol	120	0.265	2017.91	535.607	479.156								Cytosol	120	0.498	2588.07	1288.02	1185.73								Cytosol	120	0.174	1657.67	288.743	252.65								Cytosol	120	0.34	2519.54	856.84	796.497
	Cell 10							Background
	Timeframe	Area	Mean	IntDen	CTCF	Foc/cyt ratio		Timeframe	Area	Mean	IntDen
Foci	10	0.423	8748.96	3701.03	3633.38	2.84128		10	0.796	159.917	127.339
Cytosol	10	0.423	3182.86	1346.43	1278.78			20	0.796	148.635	118.356
Foci	20	0.282	9944.47	2804.5	2762.59	3.05475		30	0.796	146.844	116.929
Cytosol	20	0.282	3355.38	946.273	904.358			40	0.796	135.229	107.68
Foci	30	0.307	8220.49	2522.87	2477.79	2.68019		50	0.796	127.135	101.236
Cytosol	30	0.307	3159.22	969.564	924.483			60	0.796	128.177	102.065
Foci	40	0.307	8098.4	2485.4	2443.89	2.79461		70	0.796	121.417	96.682
Cytosol	40	0.307	2984.73	916.014	874.499			80	0.796	112.052	89.225
Foci	50	0.232	9195	2135.53	2106.03	3.464		90	0.796	108.667	86.529
Cytosol	50	0.232	2744.79	637.473	607.978			100	0.796	107.49	85.592
Foci	60	0.423	6475.33	2739.22	2685.01	2.49892		110	0.796	114.312	91.025
Cytosol	60	0.423	2668.14	1128.69	1074.47			120	0.796	110.99	88.379
Foci	70	0.44	5659.98	2488.2	2434.78	1.99018
Cytosol	70	0.44	2904.41	1276.82	1223.4
Foci	80	0.423	4527.29	1915.16	1867.76	1.64138
Cytosol	80	0.423	2802	1185.32	1137.92
Foci	90	0.274	5269.52	1442.38	1412.61	1.84814
Cytosol	90	0.274	2901.18	794.116	764.341
Foci	100	0.315	4421.55	1393.65	1359.79	1.68936
Cytosol	100	0.315	2661.13	838.775	804.916
Foci	110	0.216	4200.65	905.911	881.22	1.59326
Cytosol	110	0.216	2679.15	577.785	553.094
Foci	120	0.191	3548.87	677.038	655.839	1.32896
Cytosol	120	0.191	2697.91	514.696	493.497
[truncated: 1 more columns]

## Sheet: 190321 ssa1-2DD OE guk1-7-GFP 3
	Cell 11							Background						Cell 12							Background						Cell 13							Background						Cell 14							Background
	Timeframe	Area	Mean	IntDen	CTCF	Foc/cyt ratio		Timeframe	Area	Mean	IntDen			Timeframe	Area	Mean	IntDen	CTCF	Foc/cyt ratio		Timeframe	Area	Mean	IntDen			Timeframe	Area	Mean	IntDen	CTCF	Foc/cyt ratio		Timeframe	Area	Mean	IntDen			Timeframe	Area	Mean	IntDen	CTCF	Foc/cyt ratio		Timeframe	Area	Mean
Foci	10	0.396	2848.02	1127.08	1063.17	1.90196		10	1.888	161.393	304.714		Foci	10	0.437	4640.85	2027.89	1936.29	2.12619		10	0.8	209.608	167.63		Foci	10	0.363	11282.2	4092.77	4047.71	3.69778		10	1.13	124.146	140.225		Foci	10	0.528	7681.7	4053.3	4004.96	3.49316		10	4.221	91.568
Cytosol	10	0.396	1574	622.899	558.987			20	1.888	170.336	321.599		Cytosol	10	0.437	2293.74	1002.28	910.686			20	0.8	224.794	179.774		Cytosol	10	0.363	3141.7	1139.7	1094.63			20	1.13	131.307	148.313		Cytosol	10	0.528	2264.47	1194.86	1146.52			20	4.221	92.207
Foci	20	0.387	3380.45	1309.92	1244	1.92838		30	1.888	176.441	333.125		Foci	20	0.289	4304.09	1242	1177.03	2.00972		30	0.8	253.381	202.637		Foci	20	0.363	8678	3148.07	3100.4	3.05559		30	1.13	133.504	150.794		Foci	20	0.519	8355.43	4339.91	4292.06	2.961		30	4.221	96.615
Cytosol	20	0.387	1834.89	711.018	645.098			40	1.888	187.485	353.975		Cytosol	20	0.289	2254.74	650.634	585.669			40	0.8	277.186	221.674		Cytosol	20	0.363	2928.43	1062.33	1014.67			40	1.13	139.139	157.159		Cytosol	20	0.519	2882.84	1497.38	1449.53			40	4.221	98.344
Foci	30	0.371	4044.91	1500.7	1435.24	2.13722		50	1.888	183.472	346.399		Foci	30	0.173	2985.19	516.848	473.013	1.52107		50	0.8	299.711	239.688		Foci	30	0.42	7109.57	2989.41	2933.34	1.8774		50	1.13	135.526	153.078		Foci	30	0.42	9573.33	4025.36	3984.79	3.2488		50	4.221	96.414
Cytosol	30	0.371	1986.49	737.005	671.545			60	1.888	179.581	339.053		Cytosol	30	0.173	2049.29	354.808	310.973			60	0.8	306.536	245.146		Cytosol	30	0.42	3849.24	1618.51	1562.44			60	1.13	144.146	162.815		Cytosol	30	0.42	3013.53	1267.12	1226.54			60	4.221	103.68
Foci	40	0.387	4214.04	1632.93	1560.38	2.1111		70	1.888	183.642	346.72		Foci	40	0.346	2753.45	953.452	857.546	1.37613		70	0.8	322.495	257.909		Foci	40	0.214	4879.04	1045.87	1016.1	1.86282		70	1.13	145.511	164.357		Foci	40	0.569	9191.93	5229.11	5173.15	2.97733		70	4.221	108.984
Cytosol	40	0.387	2094.68	811.685	739.128			80	1.888	186.135	351.428		Cytosol	40	0.346	2076.57	719.065	623.159			80	0.8	380.474	304.277		Cytosol	40	0.214	2683.5	575.237	545.461			80	1.13	158.927	179.511		Cytosol	40	0.569	3152.64	1793.47	1737.52			80	4.221	106.697
Foci	50	0.305	5071.4	1547.04	1491.08	2.03572		90	1.888	190.651	359.953		Foci	50	0.297	2894.75	859.182	770.168	1.42065		90	0.8	205.784	164.571		Foci	50	0.264	4110.81	1084.55	1048.77	1.43714		90	1.13	156.095	176.312		Foci	50	0.857	9109.9	7811.22	7728.59	2.73527		90	4.221	104.146
Cytosol	50	0.305	2584.54	788.418	732.459			100	1.888	192.742	363.902		Cytosol	50	0.297	2126.42	631.136	542.122			100	0.8	198.835	159.014		Cytosol	50	0.264	2901.66	765.54	729.761			100	1.13	158.416	178.933		Cytosol	50	0.857	3391.66	2908.16	2825.53			100	4.221	106.15
Foci	60	0.387	4525.66	1753.68	1684.19	1.97423		110	1.888	205.415	387.828		Foci	60	0.214	3369.85	722.362	656.763	1.9821		110	0.8	226.887	181.448		Foci	60	0.363	3393.61	1231.08	1178.76	1.41948		110	1.13	175.591	198.333		Foci	60	0.651	9329.18	6076.34	6008.85	3.19596		110	4.221	116.42
Cytosol	60	0.387	2380.87	922.583	853.085			120	1.888	214.987	405.9		Cytosol	60	0.214	1851.77	396.946	331.347			120	0.8	275.979	220.709		Cytosol	60	0.363	2433.36	882.737	830.412			120	1.13	181.08	204.533		Cytosol	60	0.651	2990.25	1947.63	1880.14			120	4.221	123.691
Foci	70	0.297	5097.14	1512.87	1458.33	2.43714							Foci	70	0.148	3581.22	531.466	483.737	2.54161							Foci	70	0.363	3272.23	1187.05	1134.23	1.38602							Foci	70	0.923	8029.5	7414.44	7313.85	2.71967
Cytosol	70	0.297	2199.81	652.918	598.376								Cytosol	70	0.148	1604.11	238.056	190.327								Cytosol	70	0.363	2401.43	871.154	818.334								Cytosol	70	0.923	3021.26	2789.83	2689.24
Foci	80	0.305	5207.32	1588.5	1531.73	2.25333							Foci	80	0.198	3720.42	736.164	660.83	2.03167							Foci	80	0.256	3310.07	845.999	805.314	1.46359							Foci	80	0.536	8915.34	4777.74	4720.56	3.07373
Cytosol	80	0.305	2414.46	736.535	679.764								Cytosol	80	0.198	2024.54	400.599	325.265								Cytosol	80	0.256	2312.03	590.918	550.233								Cytosol	80	0.536	2972.49	1592.96	1535.77
Foci	90	0.33	5058.62	1668.26	1605.35	2.87609							Foci	90	0.181	3662.45	664.304	627.057	2.03782							Foci	90	0.264	3223.5	850.451	809.242	1.38787							Foci	90	0.668	8374.42	5592.57	5523	3.23526
Cytosol	90	0.33	1883.3	621.085	558.17								Cytosol	90	0.181	1901.82	344.956	307.709								Cytosol	90	0.264	2366.28	624.292	583.083								Cytosol	90	0.668	2660.46	1776.69	1707.13
Foci	100	0.42	4678.45	1967.18	1886.23	2.20143							Foci	100	0.181	3594.27	651.937	615.948	1.83291							Foci	100	0.173	3012.29	521.54	494.134	1.4671							Foci	100	0.445	8894.35	3959.86	3912.62	3.05904
Cytosol	100	0.42	2230.26	937.77	856.818								Cytosol	100	0.181	2051.14	372.039	336.05								Cytosol	100	0.173	2103.62	364.215	336.809								Cytosol	100	0.445	2978.98	1326.27	1279.04
Foci	110	0.28	4282.68	1200.51	1142.99	2.19155							Foci	110	0.264	3499.28	923.21	863.312	1.66659							Foci	110	0.173	3265.81	565.434	535.057	1.51419							Foci	110	0.305	8845.84	2698.44	2662.93	3.91108
Cytosol	110	0.28	2065.74	579.062	521.546								Cytosol	110	0.264	2190.47	577.908	518.01								Cytosol	110	0.173	2216.38	383.739	353.362								Cytosol	110	0.305	2348.38	716.377	680.869
Foci	120	0.305	3283.19	1001.54	935.971	1.45765							Foci	120	0.198	3533.62	699.203	644.559	1.94736							Foci	120	0.132	2852.81	376.327	352.424	1.56654							Foci	120	0.519	7843.21	4073.86	4009.66	2.67191
Cytosol	120	0.305	2319.86	707.679	642.108								Cytosol	120	0.198	1948.92	385.635	330.991								Cytosol	120	0.132	1886.62	248.873	224.97								Cytosol	120	0.519	3012.76	1564.87	1500.67
	Cell 15							Background
	Timeframe	Area	Mean	IntDen	CTCF	Foc/cyt ratio		Timeframe	Area	Mean	IntDen
Foci	10	0.28	7606.71	2132.3	2088.34	2.42744		10	2.877	157	451.749
Cytosol	10	0.28	3225.85	904.264	860.304			20	2.877	146.897	422.678
Foci	20	0.28	6455.91	1809.71	1768.58	1.95197		30	2.877	141.536	407.252
Cytosol	20	0.28	3378.94	947.177	906.046			40	2.877	143.516	412.949
Foci	30	0.214	6435.61	1379.54	1349.25	2.05779		50	2.877	132.599	381.537
Cytosol	30	0.214	3200.08	685.971	655.682			60	2.877	140.501	404.276
Foci	40	0.214	5492.46	1177.37	1146.66	1.66825		70	2.877	140.41	404.012
Cytosol	40	0.214	3349.73	718.051	687.339			80	2.877	138.112	397.4
Foci	50	0.256	4223.1	1079.36	1045.41	1.45877		90	2.877	137.579	395.866
Cytosol	50	0.256	2936.74	750.584	716.639			100	2.877	146.797	422.389
Foci	60	0.264	3646.62	962.084	924.992	1.20465		110	2.877	158.232	455.294
Cytosol	60	0.264	3051	804.941	767.849			120	2.877	144.825	416.717
Foci	70	0.214	3463.15	742.364	712.316	1.11763
Cytosol	70	0.214	3113.42	667.395	637.347
Foci	80	0.214	3827.04	820.367	790.811	1.32379
Cytosol	80	0.214	2924.69	626.939	597.383
Foci	90	0.214	3838.27	822.774	793.332	1.24332
Cytosol	90	0.214	3114	667.519	638.077
Foci	100	0.214	3098.15	664.122	632.707	1.04236
Cytosol	100	0.214	2978.19	638.407	606.992
Foci	110	0.214	2563.27	549.464	515.602	1.37622
Cytosol	110	0.214	1905.73	408.514	374.652
Foci	120	0.214	2640.5	566.019	535.026	1.25477
Cytosol	120	0.214	2133.73	457.388	426.395
[truncated: 1 more columns]

[truncated: 1 more sheets: 190321 ssa1-2DD OE guk1-7-GFP 4]
