# Supplementary material for: Differential role of cytosolic Hsp70s in longevity assurance and protein quality control
Source: PLoS Genet. 2021 Jan 11;17(1):e1008951. doi: 10.1371/journal.pgen.1008951 (PMC7822560; doi:10.1371/journal.pgen.1008951)
Supplement: S11 Table — Tabulated scoring of number of cells with at least one GFP-Hsp104 during exponential growth and after 30 minutes of heat shock at 42°C in WT and ssa1Δ ssa2Δ strains with the following plasmids: pRS415 (empty vector), pSSA1, pSSA4, pNBDsw, pSBDsw and pCTDsw. Connected to Fig 4C and S2E Fig. (XLSX) [file pgen.1008951.s018.xlsx]

## Sheet: Collected data
	BY4741 pPGALGFP-HSP104 pRS415-PGPD							ssa1Δ ssa2Δ pPGALGFP-HSP104 pRS415-PGPD
	180615 SH331	180703 SH331	180705 SH332	Mean	+/- S.D.			180615 tr. 2	180618 tr. 2	180621 tr. 4	180627 tr. 2	180703 tr. 2	180705 tr. 4	Mean	+/- S.D.
Control	0.606965	0.354067	0.505	0.488677	0.127237		Control	0.0725389	0.0441176	0.030303	0.0735294	0.155	0.225	0.100081	0.074947
42 °C 30 min	0.95	0.945	1	0.965	0.0304138		42 °C 30 min	0.035	0.0147059	0.03125	0.015	0.025	0.035	0.0259926	0.00937144
	BY4741 pPGALGFP-HSP104 pRS415-PGPDSSA1							ssa1Δ ssa2Δ pPGALGFP-HSP104 pRS415-PGPDSSA1
	180615 tr. 3	180703 tr. 3	180705 tr. 4	Mean	+/- S.D.			180615 tr. 3	180618 tr. 3	180621 tr. 4	180627 tr. 3	180703 tr. 3	180705 tr. 4	Mean	+/- S.D.
Control	0.815	0.45	0.65	0.638333	0.182779		Control	0.21	0.535	0.544118	0.610837	0.568627	0.53	0.499764	0.145028
42 °C 30 min	0.941176	0.92	0.93	0.930392	0.0105937		42 °C 30 min	0.764706	0.769608	0.72549	0.906863	0.815	0.945	0.821111	0.0868523
	BY4741 pPGALGFP-HSP104 pRS415-PGPDSSA4							ssa1Δ ssa2Δ pPGALGFP-HSP104 pRS415-PGPDSSA4
	180615 tr. 7	180703 tr. 7	180705 tr. 5	Mean	+/- S.D.			180615 tr. 4	180618 tr. 4	180621 tr. 2	180627 tr. 2	180703 tr. 2	180705 tr. 4	Mean	+/- S.D.
Control	0.335	0.405	0.415	0.385	0.043589		Control	0.0735294	0.125	0.147059	0.04	0.37	0.155	0.151765	0.115748
42 °C 30 min	0.926471	0.915	0.93	0.923824	0.00784252		42 °C 30 min	0.17734	0.27	0.392157	0.315	0.397059	0.34	0.315259	0.0828091
	BY4741 pPGALGFP-HSP104 pRS415-PGPDssa4NBDsw							ssa1Δ ssa2Δ pPGALGFP-HSP104 pRS415-PGPDssa4NBDsw
	180628 tr. 1	180703 tr. 1	180705 tr. 6	Mean	+/- S.D.			180618 tr. 3	180621 tr. 3	180627 tr. 2	180628 tr. 2	180703 tr. 2	180705 tr. 3	Mean	+/- S.D.
Control	0.55	0.754902	0.615	0.639967	0.104708		Control	0.46	0.52451	0.68	0.6	0.68	0.545	0.581585	0.0884184
42 °C 30 min	0.895	0.98	0.99	0.955	0.0522015		42 °C 30 min	0.745	0.784314	0.83	0.94	0.69	0.77	0.793219	0.0854344
	BY4741 pPGALGFP-HSP104 pRS415-PGPDssa4SBDsw							ssa1Δ ssa2Δ pPGALGFP-HSP104 pRS415-PGPDssa4SBDsw
	180628 tr. 1	180703 tr. 1	180705 tr. 2	Mean	+/- S.D.			180618 tr. 1	180621 tr. 3	180627 tr. 1	180628 tr. 1	180703 tr. 1	180705 tr. 3	Mean	+/- S.D.
Control	0.375	0.335	0.29	0.333333	0.0425245		Control	0.11	0.142157	0.161765	0.24	0.43	0.285	0.228154	0.118218
42 °C 30 min	0.795	0.95	0.905	0.883333	0.0797392		42 °C 30 min	0.0637255	0.220588	0.325	0.195	0.21	0.23	0.207386	0.0840444
	BY4741 pPGALGFP-HSP104 pRS415-PGPDssa4CTD+RCsw							ssa1Δ ssa2Δ pPGALGFP-HSP104 pRS415-PGPDssa4CTD+RCsw
	180628 tr. 5	180703 tr. 5	180705 tr.3	Mean	+/- S.D.			180618 tr. 3	180621 tr. 1	180627 tr. 3	180628 tr. 3	180703 tr. 3	180705 tr. 1	Mean	+/- S.D.
Control	0.365	0.475248	0.495	0.445083	0.0700532		Control	0.181373	0.0980392	0.13	0.284444	0.3	0.325	0.219809	0.0959629
42 °C 30 min	0.86	0.95	0.945	0.918333	0.05058		42 °C 30 min	0.245	0.446078	0.35	0.39	0.355	0.595	0.396846	0.117251
t-tests control samples														t-tests Heatshock samples
	WT vector	WT pSSA1	WT pSSA4	WT pNBD	WT pSBD	WT pCTD+RC	ΔΔ vector	ΔΔ pSSA1	ΔΔ pSSA4	ΔΔ pNBD	ΔΔ pSBD	ΔΔ pCTD+RC			WT vector	WT pSSA1	WT pSSA4	WT pNBD	WT pSBD	WT pCTD+RC	ΔΔ vector	ΔΔ pSSA1	ΔΔ pSSA4	ΔΔ pNBD	ΔΔ pSBD	ΔΔ pCTD+RC
WT vector		0.309147	0.252741	0.186987	0.115374	0.630603	0.000591614	0.914083	0.00519586	0.234654	0.0186258	0.00882908		WT vector		0.136207	0.0856612	0.788586	0.172769	0.242687	2.28418e-11	0.0303472	4.14304e-06	0.0134436	1.60949e-06	9.10519e-05
WT pSSA1	0.309147		0.079801	0.989924	0.0480693	0.162443	0.000322578	0.251389	0.00160631	0.534932	0.00428915	0.00231082		WT pSSA1	0.136207		0.436726	0.468434	0.368236	0.706764	3.90718e-13	0.0739584	5.13008e-06	0.03161	1.89991e-06	0.000126072
WT pSSA4	0.252741	0.079801		0.0176354	0.215624	0.275749	0.000558638	0.234496	0.0134863	0.00932201	0.0674002	0.0277548		WT pSSA4	0.0856612	0.436726		0.364157	0.430832	0.861654	2.30103e-13	0.088747	5.4599e-06	0.037897	2.00192e-06	0.000135705
WT pNBD	0.186987	0.989924	0.0176354		0.00931195	0.0552643	4.16572e-05	0.184628	0.000478683	0.405859	0.0014223	0.000526342		WT pNBD	0.788586	0.468434	0.364157		0.262697	0.431583	6.67986e-10	0.0466912	6.32981e-06	0.0212363	2.41136e-06	0.000119414
WT pSBD	0.115374	0.0480693	0.215624	0.00931195		0.0775043	0.00174974	0.100962	0.0377299	0.00281574	0.189889	0.0983213		WT pSBD	0.172769	0.368236	0.430832	0.262697		0.555823	1.91921e-08	0.334357	2.43723e-05	0.17233	8.26232e-06	0.000375106
WT pCTD+RC	0.630603	0.162443	0.275749	0.0552643	0.0775043		0.00029574	0.565287	0.00546044	0.0542206	0.0238129	0.00914125		WT pCTD+RC	0.706764	0.706764	0.861654	0.431583	0.555823		7.21965e-10	0.122216	9.13659e-06	0.0554064	3.29659e-06	0.000180591
ΔΔ vector	0.000591614	0.000322578	0.000558638	4.16572e-05	0.00174974	0.00029574		0.000132623	0.380186	1.35487e-06	0.0489024	0.0367729		ΔΔ vector	2.28418e-11	3.90718e-13	2.30103e-13	6.67986e-10	1.91921e-08	7.21965e-10		7.40159e-10	6.88124e-06	8.95777e-10	0.000371157	1.60128e-05
ΔΔ pSSA1	0.914083	0.251389	0.234496	0.184628	0.100962	0.565287	0.000132623		0.000989331	0.26533	0.0052178	0.00276017		ΔΔ pSSA1	0.0303472	0.0739584	0.088747	0.0466912	0.334357	0.122216	7.40159e-10		1.18432e-06	0.58728	2.08288e-07	3.20926e-05
ΔΔ pSSA4	0.00519586	0.00160631	0.0134863	0.000478683	0.0377299	0.00546044	0.380186	0.000989331		2.8299e-05	0.284468	0.293575		ΔΔ pSSA4	4.14304e-06	5.13008e-06	5.4599e-06	6.32981e-06	2.43723e-05	9.13659e-06	6.88124e-06	1.18432e-06		1.84261e-06	0.0490426	0.194037
ΔΔ pNBD	0.234654	0.534932	0.00932201	0.405859	0.00281574	0.0542206	1.35487e-06	0.26533	2.8299e-05		0.000158502	4.79196e-05		ΔΔ pNBD	0.0134436	0.03161	0.037897	0.0212363	0.17233	0.0554064	8.95777e-10	0.58728	1.84261e-06		2.9819e-07	5.41499e-05
ΔΔ pSBD	0.0186258	0.00428915	0.0674002	0.0014223	0.189889	0.0238129	0.0489024	0.0052178	0.284468	0.000158502		0.89588		ΔΔ pSBD	1.60949e-06	1.89991e-06	2.00192e-06	2.41136e-06	8.26232e-06	3.29659e-06	0.000371157	2.08288e-07	0.0490426	2.9819e-07		0.00922244
ΔΔ pCTD+RC	0.00882908	0.00231082	0.0277548	0.000526342	0.0983213	0.00914125	0.0367729	0.00276017	0.293575	4.79196e-05	0.89588			ΔΔ pCTD+RC	9.10519e-05	0.000126072	0.000135705	0.000119414	0.000375106	0.000180591	1.60128e-05	3.20926e-05	0.194037	5.41499e-05	0.00922244
t-tests control samples v HS
	WT vector	WT pSSA1	WT pSSA4	WT pNBD	WT pSBD	WT pCTD+RC	ΔΔ vector	ΔΔ pSSA1	ΔΔ pSSA4	ΔΔ pNBD	ΔΔ pSBD	ΔΔ pCTD+RC
WT vector	0.0032323
WT pSSA1		0.0506952
WT pSSA4			2.99784e-05
WT pNBD				0.00956281
WT pSBD					0.00045807
WT pCTD+RC						0.000688951
ΔΔ vector							0.0371419
ΔΔ pSSA1								0.000899293
ΔΔ pSSA4									0.0183506
ΔΔ pNBD										0.00178207
ΔΔ pSBD											0.733075
ΔΔ pCTD+RC												0.0168957

## Sheet: 180615 WT w. vector & pSSA1-4 
Counted on 180615, 180620, 180621, 180625											180615 BY4741 pPGALGFP-HSP104 pRS415-PGPD Control
180615 BY4741 pPGALGFP-HSP104 pRS415-PGPD clone SH332											Image 1
Condition	Time	Cells	Cells w. foci	No. of foci	% cells w. foci	% class 1	% class 2	% class 3	Foci per cell		Cell no.	1	2	3	4	5	6	7	8	9	10	11	12	13	14	15	16	17	18	19	20	21	22	23	24	25	26	27	28	29
Control	N/A	201	122	332	0.606965	0.106557	0.0655738	0.827869	2.72131		Foci	3	3	3	3	3	3	3	3	3	3	3	3	0	0	0	0	0	0	0	0	0	0	0	0	0	0	0	0	0
42 °C	30 min	200	190	555	0.95	0.0263158	0.0263158	0.947368	2.92105		Image 2
											Cell no.	1	2	3	4	5	6	7	8	9	10	11	12	13	14	15	16	17	18	19	20	21	22	23	24	25	26	27	28	29
180615 BY4741 pPGALGFP-HSP104 pRS415-PGPDSSA1 clone 4											Foci	1	2	3	3	3	3	3	3	3	3	3	3	3	3	3	3	3	3	0	0	0	0	0	0	0	0	0	0	0
Condition	Time	Cells	Cells w. foci	No. of foci	% cells w. foci	% class 1	% class 2	% class 3	Foci per cell		Image 3
Control	N/A	200	163	309	0.815	0.349693	0.404908	0.245399	1.89571		Cell no.	1	2	3	4	5	6	7	8	9	10	11	12	13	14	15	16	17	18	19	20	21
42 °C	30 min	204	192	563	0.941176	0.0260417	0.015625	0.958333	2.93229		Foci	3	3	3	3	3	3	3	3	3	3	3	3	1	0	0	0	0	0	0	0	0
											Image 4
180615 BY4741 pPGALGFP-HSP104 pRS415-PGPDSSA4 clone 8											Cell no.	1	2	3	4	5	6	7	8	9	10	11	12	13	14	15	16	17	18	19	20	21	22	23	24	25	26	27	28	29
Condition	Time	Cells	Cells w. foci	No. of foci	% cells w. foci	% class 1	% class 2	% class 3	Foci per cell		Foci	1	2	3	3	3	3	3	3	3	3	3	3	3	3	3	0	0	0	0	0	0	0	0	0	0	0	0	0	0
Control	N/A	200	67	150	0.335	0.253731	0.253731	0.492537	2.23881		Image 5
42 °C	30 min	204	189	551	0.926471	0.031746	0.021164	0.94709	2.91534		Cell no.	1	2	3	4	5	6	7	8	9	10	11	12	13	14	15	16	17	18	19	20	21	22	23	24	25	26	27	28	29	30	31	32	33	34	35
											Foci	1	1	2	2	2	3	3	3	3	3	3	3	3	3	3	3	3	3	3	3	3	3	0	0	0	0	0	0	0	0	0	0	0	0	0
											Image 6
											Cell no.	1	2	3	4	5	6	7	8	9	10	11	12	13	14	15	16	17	18	19	20	21	22	23	24	25	26	27	28	29
											Foci	1	1	1	1	1	2	3	3	3	3	3	3	3	3	3	3	3	3	3	0	0	0	0	0	0	0	0	0	0
											Image 7
											Cell no.	1	2	3	4	5	6	7	8	9	10	11	12	13	14	15	16	17	18	19	20	21	22	23	24	25	26	27	28	29
											Foci	1	1	1	2	2	3	3	3	3	3	3	3	3	3	3	3	3	3	3	3	3	3	3	0	0	0	0	0	0
											180615 BY4741 pPGALGFP-HSP104 pRS415-PGPD Heatshock 30 min
											Image 1
											Cell no.	1	2	3	4	5	6	7	8	9	10	11	12	13	14	15	16	17	18	19	20	21	22	23	24	25	26	27	28	29	30	31	32	33	34	35	36	37	38
											Foci	2	2	0	0	3	3	3	3	3	3	3	3	3	3	3	3	3	3	3	3	3	3	3	3	3	3	3	3	3	3	3	3	3	3	3	3	3	3
											Image 2
											Cell no.	1	2	3	4	5	6	7	8	9	10	11	12	13	14	15	16	17	18	19	20	21	22	23	24	25	26	27	28	29	30	31	32	33	34	35	36	37	38
											Foci	1	1	1	2	0	0	0	0	0	3	3	3	3	3	3	3	3	3	3	3	3	3	3	3	3	3	3	3	3	3	3	3	3	3	3	3	3	3
											Image 3
											Cell no.	1	2	3	4	5	6	7	8	9	10	11	12	13	14	15	16	17	18	19	20	21	22	23	24	25	26	27	28	29	30	31	32	33	34	35	36	37	38
											Foci	1	2	0	0	0	3	3	3	3	3	3	3	3	3	3	3	3	3	3	3	3	3	3	3	3	3	3	3	3	3	3	3	3	3	3	3	3	3
											Image 4
											Cell no.	1	2	3	4	5	6	7	8	9	10	11	12	13	14	15	16	17	18	19	20	21	22	23	24	25	26	27	28	29	30	31	32	33	34	35	36	37	38
											Foci	3	3	3	3	3	3	3	3	3	3	3	3	3	3	3	3	3	3	3	3	3	3	3	3	3	3	3	3	3	3	3	3	3	3	3	3	3	3
											Image 5
											Cell no.	1	2	3	4	5	6	7	8	9	10	11	12	13	14	15	16	17	18	19	20	21	22	23	24	25	26	27	28	29	30	31	32	33	34	35	36	37	38
											Foci	1	2	3	3	3	3	3	3	3	3	3	3	3	3	3	3	3	3	3	3	3	3	3	3	3	3	3	3	3	3	3	3	3	3	3	3	3	3
											180615 BY4741 pPGALGFP-HSP104 pRS415-PGPDSSA1 Control
											Image 1
											Cell no.	1	2	3	4	5	6	7	8	9	10	11	12	13	14	15	16	17	18	19	20	21	22	23	24	25	26	27	28	29	30	31	32	33	34	35	36	37	38
											Foci	1	1	1	1	1	1	1	1	1	1	1	1	1	1	1	1	1	1	1	2	2	2	2	2	2	2	2	2	2	2	2	0	0	0	3	3	3	3
											Image 2
											Cell no.	1	2	3	4	5	6	7	8	9	10	11	12	13	14	15	16	17	18	19	20	21	22	23	24	25	26	27	28	29	30	31	32	33	34	35	36	37	38
											Foci	1	1	1	1	1	1	1	1	1	1	2	2	2	2	2	2	2	2	2	2	2	2	2	2	2	3	3	3	3	0	0	0	0	0	0	0	0	0
											Image 3
											Cell no.	1	2	3	4	5	6	7	8	9	10	11	12	13	14	15	16	17	18	19	20	21	22	23	24	25	26	27	28	29	30	31	32	33	34	35	36	37	38
											Foci	1	1	1	1	1	1	1	1	1	1	1	2	2	2	2	2	2	2	2	2	2	2	2	3	3	3	3	3	3	3	3	3	3	3	3	0	0	0
											Image 4
											Cell no.	1	2	3	4	5	6	7	8	9	10	11	12	13	14	15	16	17	18	19	20	21	22	23	24	25	26	27	28	29	30	31	32	33	34	35	36	37	38
											Foci	1	1	1	1	1	1	2	2	2	2	2	2	2	2	2	2	2	2	2	2	2	2	3	3	3	3	3	3	3	3	3	3	0	0	0	0	0	0
											Image 5
											Cell no.	1	2	3	4	5	6	7	8	9	10	11	12	13	14	15	16	17	18	19	20	21	22	23	24	25	26	27	28	29	30	31	32	33	34	35	36	37	38
											Foci	1	1	1	1	1	1	1	1	1	1	1	2	2	2	2	2	2	2	2	2	2	2	3	3	3	3	3	3	3	3	0	0	0	0	0	0	0	0
											180615 BY4741 pPGALGFP-HSP104 pRS415-PGPDSSA1 Heatshock 30 min
											Image 1
											Cell no.	1	2	3	4	5	6	7	8	9	10	11	12	13	14	15	16	17	18	19	20	21	22	23	24	25	26	27	28	29	30	31	32	33	34
											Foci	3	3	3	3	3	3	3	3	3	3	3	3	3	3	3	3	3	3	3	3	3	3	3	3	3	3	3	3	3	3	3	3	3	3
											Image 2
											Cell no.	1	2	3	4	5	6	7	8	9	10	11	12	13	14	15	16	17	18	19	20	21	22	23	24	25	26	27	28	29	30	31	32	33	34
											Foci	1	2	0	0	0	0	3	3	3	3	3	3	3	3	3	3	3	3	3	3	3	3	3	3	3	3	3	3	3	3	3	3	3	3
											Image 3
											Cell no.	1	2	3	4	5	6	7	8	9	10	11	12	13	14	15	16	17	18	19	20	21	22	23	24	25	26	27	28	29	30	31	32	33	34
											Foci	1	0	0	0	3	3	3	3	3	3	3	3	3	3	3	3	3	3	3	3	3	3	3	3	3	3	3	3	3	3	3	3	3	3
											Image 4
											Cell no.	1	2	3	4	5	6	7	8	9	10	11	12	13	14	15	16	17	18	19	20	21	22	23	24	25	26	27	28	29	30	31	32	33	34
											Foci	1	2	2	0	0	3	3	3	3	3	3	3	3	3	3	3	3	3	3	3	3	3	3	3	3	3	3	3	3	3	3	3	3	3
											Image 5
											Cell no.	1	2	3	4	5	6	7	8	9	10	11	12	13	14	15	16	17	18	19	20	21	22	23	24	25	26	27	28	29	30	31	32	33	34
											Foci	1	3	3	3	3	3	3	3	3	3	3	3	3	3	3	3	3	3	3	3	3	3	3	3	3	3	3	3	3	3	3	3	3	3
											Image 6
											Cell no.	1	2	3	4	5	6	7	8	9	10	11	12	13	14	15	16	17	18	19	20	21	22	23	24	25	26	27	28	29	30	31	32	33	34
											Foci	1	0	0	0	3	3	3	3	3	3	3	3	3	3	3	3	3	3	3	3	3	3	3	3	3	3	3	3	3	3	3	3	3	3
											180615 BY4741 pPGALGFP-HSP104 pRS415-PGPDSSA4 Control
											Image 1
											Cell no.	1	2	3	4	5	6	7	8	9	10	11	12	13	14	15	16	17	18	19	20	21	22	23	24	25	26	27	28	29	30
											Foci	1	1	1	2	2	2	3	3	0	0	0	0	0	0	0	0	0	0	0	0	0	0	0	0	0	0	0	0	0	0
											Image 2
											Cell no.	1	2	3	4	5	6	7	8	9	10	11	12	13	14	15	16	17	18	19	20	21	22	23	24	25	26	27	28	29	30	31	32	33	34
											Foci	1	1	3	3	3	3	3	3	3	3	3	3	3	0	0	0	0	0	0	0	0	0	0	0	0	0	0	0	0	0	0	0	0	0
											Image 3
											Cell no.	1	2	3	4	5	6	7	8	9	10	11	12	13	14	15	16	17	18	19	20	21	22	23	24	25
											Foci	2	3	3	0	0	0	0	0	0	0	0	0	0	0	0	0	0	0	0	0	0	0	0	0	0
											Image 4
											Cell no.	1	2	3	4	5	6	7	8	9	10	11	12	13	14	15	16	17	18	19	20	21	22	23	24	25	26	27	28	29	30	31	32	33	34	35	36	37	38
											Foci	1	1	2	2	2	3	3	3	3	3	3	3	3	3	1	0	0	0	0	0	0	0	0	0	0	0	0	0	0	0	0	0	0	0	0	0	0	0
											Image 5
											Cell no.	1	2	3	4	5	6	7	8	9	10	11	12	13	14	15	16	17	18	19	20	21	22	23	24	25	26	27	28	29	30	31	32	33	34	35	36	37	38
											Foci	1	1	1	1	1	1	2	2	2	2	2	2	2	3	3	3	3	3	0	0	0	0	0	0	0	0	0	0	0	0	0	0	0	0	0	0	0	0
											Image 6
											Cell no.	1	2	3	4	5	6	7	8	9	10	11	12	13	14	15	16	17	18	19	20	21	22	23	24	25	26	27	28	29	30
											Foci	1	1	1	2	2	2	3	3	3	3	0	0	0	0	0	0	0	0	0	0	0	0	0	0	0	0	0	0	0	0
											180615 BY4741 pPGALGFP-HSP104 pRS415-PGPDSSA4 Heatshock 30 min
											Image 1
											Cell no.	1	2	3	4	5	6	7	8	9	10	11	12	13	14	15	16	17	18	19	20	21	22	23	24	25	26	27	28	29	30	31	32	33	34
											Foci	0	0	3	3	3	3	3	3	3	3	3	3	3	3	3	3	3	3	3	3	3	3	3	3	3	3	3	3	3	3	3	3	3	3
											Image 2
											Cell no.	1	2	3	4	5	6	7	8	9	10	11	12	13	14	15	16	17	18	19	20	21	22	23	24	25	26	27	28	29	30	31	32	33	34
											Foci	1	0	0	0	3	3	3	3	3	3	3	3	3	3	3	3	3	3	3	3	3	3	3	3	3	3	3	3	3	3	3	3	3	3
											Image 3
											Cell no.	1	2	3	4	5	6	7	8	9	10	11	12	13	14	15	16	17	18	19	20	21	22	23	24	25	26	27	28	29	30	31	32	33	34
											Foci	1	2	0	0	3	3	3	3	3	3	3	3	3	3	3	3	3	3	3	3	3	3	3	3	3	3	3	3	3	3	3	3	3	3
											Image 4
											Cell no.	1	2	3	4	5	6	7	8	9	10	11	12	13	14	15	16	17	18	19	20	21	22	23	24	25	26	27	28	29	30	31	32	33	34
											Foci	1	2	2	3	3	3	3	3	3	3	3	3	3	3	3	3	3	3	3	3	3	3	3	3	3	3	3	3	3	3	3	3	3	3
											Image 5
											Cell no.	1	2	3	4	5	6	7	8	9	10	11	12	13	14	15	16	17	18	19	20	21	22	23	24	25	26	27	28	29	30	31	32	33	34
											Foci	1	1	2	0	0	0	0	0	3	3	3	3	3	3	3	3	3	3	3	3	3	3	3	3	3	3	3	3	3	3	3	3	3	3
											Image 6
											Cell no.	1	2	3	4	5	6	7	8	9	10	11	12	13	14	15	16	17	18	19	20	21	22	23	24	25	26	27	28	29	30	31	32	33	34
											Foci	1	0	0	0	3	3	3	3	3	3	3	3	3	3	3	3	3	3	3	3	3	3	3	3	3	3	3	3	3	3	3	3	3	3
[truncated: 10 more columns]

## Sheet: 180615 DD w. vector & pSSA1-4
Counted on 180615, 180621											180615 ssa1Δ ssa2Δ pPGALGFP-HSP104 pRS415-PGPD Control
180615 ssa1Δ ssa2Δ pPGALGFP-HSP104 pRS415-PGPD clone 2											Image 1
Condition	Time	Cells	Cells w. foci	No. of foci	% cells w. foci	% class 1	% class 2	% class 3	Foci per cell		Cell no.	1	2	3	4	5	6	7	8	9	10	11	12	13	14	15	16	17	18	19	20	21	22	23	24	25	26	27	28
Control	N/A	193	14	29	0.0725389	0.428571	0.0714286	0.5	2.07143		Foci	1	3	3	3	0	0	0	0	0	0	0	0	0	0	0	0	0	0	0	0	0	0	0	0	0	0	0	0
42 °C	30 min	200	7	12	0.035	0.571429	0.142857	0.285714	1.71429		Image 2
											Cell no.	1	2	3	4	5	6	7	8	9	10	11	12	13	14	15	16	17	18	19
180615 ssa1Δ ssa2Δ pPGALGFP-HSP104 pRS415-PGPDSSA1 clone 3											Foci	1	0	0	0	0	0	0	0	0	0	0	0	0	0	0	0	0	0	0
Condition	Time	Cells	Cells w. foci	No. of foci	% cells w. foci	% class 1	% class 2	% class 3	Foci per cell		Image 3
Control	N/A	200	42	73	0.21	0.47619	0.309524	0.214286	1.7381		Cell no.	1	2	3	4	5	6	7	8	9	10	11	12	13	14	15	16	17	18	19	20	21	22	23	24	25	26	27	28	29	30	31
42 °C	30 min	204	156	418	0.764706	0.121795	0.0769231	0.801282	2.67949		Foci	3	3	3	3	0	0	0	0	0	0	0	0	0	0	0	0	0	0	0	0	0	0	0	0	0	0	0	0	0	0	0
											Image 4
180615 ssa1Δ ssa2Δ pPGALGFP-HSP104 pRS415-PGPDSSA4 clone 4											Cell no.	1	2	3	4	5	6	7	8	9	10	11	12	13	14	15	16	17	18	19	20	21	22	23	24	25	26	27	28
Condition	Time	Cells	Cells w. foci	No. of foci	% cells w. foci	% class 1	% class 2	% class 3	Foci per cell		Foci	0	0	0	0	0	0	0	0	0	0	0	0	0	0	0	0	0	0	0	0	0	0	0	0	0	0	0	0
Control	N/A	204	15	27	0.0735294	0.6	0	0.4	1.8		Image 5
42 °C	30 min	203	36	72	0.17734	0.388889	0.222222	0.388889	2		Cell no.	1	2	3	4	5	6	7	8	9	10	11	12	13	14	15	16	17	18	19	20	21	22	23	24	25	26
											Foci	1	0	0	0	0	0	0	0	0	0	0	0	0	0	0	0	0	0	0	0	0	0	0	0	0	0
											Image 6
											Cell no.	1	2	3	4	5	6	7	8	9	10	11	12	13	14	15	16	17	18	19	20	21	22	23	24	25	26	27	28	29	30	31
											Foci	1	2	0	0	0	0	0	0	0	0	0	0	0	0	0	0	0	0	0	0	0	0	0	0	0	0	0	0	0	0	0
											Image 7
											Cell no.	1	2	3	4	5	6	7	8	9	10	11	12	13	14	15	16	17	18	19	20	21	22	23	24	25	26	27	28	29	30
											Foci	1	1	0	0	0	0	0	0	0	0	0	0	0	0	0	0	0	0	0	0	0	0	0	0	0	0	0	0	0	0
											180615 ssa1Δ ssa2Δ pPGALGFP-HSP104 pRS415-PGPD Heatshock 30 min
											Image 1
											Cell no.	1	2	3	4	5	6	7	8	9	10	11	12	13	14	15	16	17	18	19	20	21	22	23	24	25	26	27	28	29	30	31	32	33	34	35	36	37	38
											Foci	0	0	0	0	0	0	0	0	0	0	0	0	0	0	0	0	0	0	0	0	0	0	0	0	0	0	0	0	0	0	0	0	0	0	0	0	0	0
											Image 2
											Cell no.	1	2	3	4	5	6	7	8	9	10	11	12	13	14	15	16	17	18	19	20	21	22	23	24	25	26	27	28	29	30	31	32	33	34	35	36	37	38
											Foci	1	1	1	0	0	0	0	0	0	0	0	0	0	0	0	0	0	0	0	0	0	0	0	0	0	0	0	0	0	0	0	0	0	0	0	0	0	0
											Image 3
											Cell no.	1	2	3	4	5	6	7	8	9	10	11	12	13	14	15	16	17	18	19	20	21	22	23	24	25	26	27	28	29	30	31	32	33	34	35	36	37	38
											Foci	1	2	0	0	0	0	0	0	0	0	0	0	0	0	0	0	0	0	0	0	0	0	0	0	0	0	0	0	0	0	0	0	0	0	0	0	0	0
											Image 4
											Cell no.	1	2	3	4	5	6	7	8	9	10	11	12	13	14	15	16	17	18	19	20	21	22	23	24	25	26	27	28	29	30	31	32	33	34	35	36	37	38
											Foci	3	3	0	0	0	0	0	0	0	0	0	0	0	0	0	0	0	0	0	0	0	0	0	0	0	0	0	0	0	0	0	0	0	0	0	0	0	0
											Image 5
											Cell no.	1	2	3	4	5	6	7	8	9	10	11	12	13	14	15	16	17	18	19	20	21	22	23	24	25	26	27	28	29	30	31	32	33	34	35	36	37	38
											Foci	0	0	0	0	0	0	0	0	0	0	0	0	0	0	0	0	0	0	0	0	0	0	0	0	0	0	0	0	0	0	0	0	0	0	0	0	0	0
											180615 ssa1Δ ssa2Δ pPGALGFP-HSP104 pRS415-PGPDSSA1 Control
											Image 1
											Cell no.	1	2	3	4	5	6	7	8	9	10	11	12	13	14	15	16	17	18	19	20	21	22	23	24	25
											Foci	1	2	2	2	0	0	0	0	0	0	0	0	0	0	0	0	0	0	0	0	0	0	0	0	0
											Image 2
											Cell no.	1	2	3	4	5	6	7	8	9	10	11	12	13	14	15	16	17	18	19	20	21	22	23	24	25
											Foci	1	1	1	3	3	0	0	0	0	0	0	0	0	0	0	0	0	0	0	0	0	0	0	0	0
											Image 3
											Cell no.	1	2	3	4	5	6	7	8	9	10	11	12	13	14	15	16	17	18	19	20	21	22	23	24	25
											Foci	1	1	1	1	1	0	0	0	0	0	0	0	0	0	0	0	0	0	0	0	0	0	0	0	0
											Image 4
											Cell no.	1	2	3	4	5	6	7	8	9	10	11	12	13	14	15	16	17	18
											Foci	1	3	3	3	0	0	0	0	0	0	0	0	0	0	0	0	0	0
											Image 5
											Cell no.	1	2	3	4	5	6	7	8	9	10	11	12	13	14	15	16	17	18	19	20	21	22	23	24	25	26	27
											Foci	1	1	1	2	2	2	3	0	0	0	0	0	0	0	0	0	0	0	0	0	0	0	0	0	0	0	0
											Image 6
											Cell no.	1	2	3	4	5	6	7	8	9	10	11	12	13	14	15	16	17	18	19	20	21	22	23	24	25	26	27	28	29	30
											Foci	1	1	1	2	2	2	3	0	0	0	0	0	0	0	0	0	0	0	0	0	0	0	0	0	0	0	0	0	0	0
											Image 7
											Cell no.	1	2	3	4	5	6	7	8	9	10	11	12	13	14	15	16	17	18	19	20	21	22	23	24	25
											Foci	1	1	2	2	2	0	0	0	0	0	0	0	0	0	0	0	0	0	0	0	0	0	0	0	0
											Image 8
											Cell no.	1	2	3	4	5	6	7	8	9	10	11	12	13	14	15	16	17	18	19	20	21	22	23	24	25
											Foci	1	1	2	3	3	0	0	0	0	0	0	0	0	0	0	0	0	0	0	0	0	0	0	0	0
											180615 ssa1Δ ssa2Δ pPGALGFP-HSP104 pRS415-PGPDSSA1 Heatshock 30 min
											Image 1
											Cell no.	1	2	3	4	5	6	7	8	9	10	11	12	13	14	15	16	17	18	19	20	21	22	23	24	25	26	27	28	29	30	31	32	33	34
											Foci	1	1	1	2	3	3	3	3	3	3	3	3	3	3	3	3	3	3	3	3	3	3	3	3	3	3	3	0	0	0	0	0	0	0
											Image 2
											Cell no.	1	2	3	4	5	6	7	8	9	10	11	12	13	14	15	16	17	18	19	20	21	22	23	24	25	26	27	28	29	30	31	32	33	34
											Foci	1	2	2	2	2	2	3	3	3	3	3	3	3	3	3	3	3	3	3	3	3	3	3	3	3	0	0	0	0	0	0	0	0	0
											Image 3
											Cell no.	1	2	3	4	5	6	7	8	9	10	11	12	13	14	15	16	17	18	19	20	21	22	23	24	25	26	27	28	29	30	31	32	33	34
											Foci	1	1	1	1	1	3	3	3	3	3	3	3	3	3	3	3	3	3	3	3	3	3	3	3	3	3	3	0	0	0	0	0	0	0
											Image 4
											Cell no.	1	2	3	4	5	6	7	8	9	10	11	12	13	14	15	16	17	18	19	20	21	22	23	24	25	26	27	28	29	30	31	32	33	34
											Foci	1	1	1	1	1	2	2	3	3	3	3	3	3	3	3	3	3	3	3	3	3	3	3	3	3	3	3	0	0	0	0	0	0	0
											Image 5
											Cell no.	1	2	3	4	5	6	7	8	9	10	11	12	13	14	15	16	17	18	19	20	21	22	23	24	25	26	27	28	29	30	31	32	33	34
											Foci	1	1	1	1	0	3	3	3	3	3	3	3	3	3	3	3	3	3	3	3	3	3	3	3	3	3	3	0	0	0	0	0	0	0
											Image 6
											Cell no.	1	2	3	4	5	6	7	8	9	10	11	12	13	14	15	16	17	18	19	20	21	22	23	24	25	26	27	28	29	30	31	32	33	34
											Foci	1	2	2	2	2	3	3	3	3	3	3	3	3	3	3	3	3	3	3	3	3	3	3	3	0	0	0	0	0	0	0	0	0	0
											180615 ssa1Δ ssa2Δ pPGALGFP-HSP104 pRS415-PGPDSSA4 Control
											Image 1
											Cell no.	1	2	3	4	5	6	7	8	9	10	11	12	13	14	15	16	17	18	19	20	21	22	23	24	25	26	27	28	29	30	31	32	33	34
											Foci	1	0	0	0	0	0	0	0	0	0	0	0	0	0	0	0	0	0	0	0	0	0	0	0	0	0	0	0	0	0	0	0	0	0
											Image 2
											Cell no.	1	2	3	4	5	6	7	8	9	10	11	12	13	14	15	16	17	18	19	20	21	22	23	24	25	26	27	28	29	30	31	32	33	34
											Foci	1	1	3	0	0	0	0	0	0	0	0	0	0	0	0	0	0	0	0	0	0	0	0	0	0	0	0	0	0	0	0	0	0	0
											Image 3
											Cell no.	1	2	3	4	5	6	7	8	9	10	11	12	13	14	15	16	17	18	19	20	21	22	23	24	25	26	27	28	29	30	31	32	33	34
											Foci	1	1	0	0	0	0	0	0	0	0	0	0	0	0	0	0	0	0	0	0	0	0	0	0	0	0	0	0	0	0	0	0	0	0
											Image 4
											Cell no.	1	2	3	4	5	6	7	8	9	10	11	12	13	14	15	16	17	18	19	20	21	22	23	24	25	26	27	28	29	30	31	32	33	34
											Foci	1	1	3	0	0	0	0	0	0	0	0	0	0	0	0	0	0	0	0	0	0	0	0	0	0	0	0	0	0	0	0	0	0	0
											Image 5
											Cell no.	1	2	3	4	5	6	7	8	9	10	11	12	13	14	15	16	17	18	19	20	21	22	23	24	25	26	27	28	29	30	31	32	33	34
											Foci	1	1	3	0	0	0	0	0	0	0	0	0	0	0	0	0	0	0	0	0	0	0	0	0	0	0	0	0	0	0	0	0	0	0
											Image 6
											Cell no.	1	2	3	4	5	6	7	8	9	10	11	12	13	14	15	16	17	18	19	20	21	22	23	24	25	26	27	28	29	30	31	32	33	34
											Foci	3	3	3	0	0	0	0	0	0	0	0	0	0	0	0	0	0	0	0	0	0	0	0	0	0	0	0	0	0	0	0	0	0	0
											180615 ssa1Δ ssa2Δ pPGALGFP-HSP104 pRS415-PGPDSSA4 Heatshock 30 min
											Image 1
											Cell no.	1	2	3	4	5	6	7	8	9	10	11	12	13	14	15	16	17	18	19	20	21	22	23	24	25	26	27	28	29
											Foci	1	2	2	3	0	0	0	0	0	0	0	0	0	0	0	0	0	0	0	0	0	0	0	0	0	0	0	0	0
											Image 2
											Cell no.	1	2	3	4	5	6	7	8	9	10	11	12	13	14	15	16	17	18	19	20	21	22	23	24	25	26	27	28	29
											Foci	1	1	1	1	2	2	2	3	0	0	0	0	0	0	0	0	0	0	0	0	0	0	0	0	0	0	0	0	0
											Image 3
											Cell no.	1	2	3	4	5	6	7	8	9	10	11	12	13	14	15	16	17	18	19	20	21	22	23	24	25	26	27	28	29
											Foci	1	2	3	3	3	0	0	0	0	0	0	0	0	0	0	0	0	0	0	0	0	0	0	0	0	0	0	0	0
											Image 4
											Cell no.	1	2	3	4	5	6	7	8	9	10	11	12	13	14	15	16	17	18	19	20	21	22	23	24	25	26	27	28	29
											Foci	1	1	1	1	3	3	0	0	0	0	0	0	0	0	0	0	0	0	0	0	0	0	0	0	0	0	0	0	0
											Image 5
											Cell no.	1	2	3	4	5	6	7	8	9	10	11	12	13	14	15	16	17	18	19	20	21	22	23	24	25	26	27	28	29
											Foci	1	1	2	2	3	0	0	0	0	0	0	0	0	0	0	0	0	0	0	0	0	0	0	0	0	0	0	0	0
											Image 6
											Cell no.	1	2	3	4	5	6	7	8	9	10	11	12	13	14	15	16	17	18	19	20	21	22	23	24	25	26	27	28	29
											Foci	3	3	0	0	0	0	0	0	0	0	0	0	0	0	0	0	0	0	0	0	0	0	0	0	0	0	0	0	0
											Image 7
											Cell no.	1	2	3	4	5	6	7	8	9	10	11	12	13	14	15	16	17	18	19	20	21	22	23	24	25	26	27	28	29
											Foci	1	1	3	3	3	3	0	0	0	0	0	0	0	0	0	0	0	0	0	0	0	0	0	0	0	0	0	0	0
[truncated: 18 more columns]

## Sheet: 180618 DD w. vector & pSSA1-4
Counted on 180627, 180628											180618 ssa1Δ ssa2Δ pPGALGFP-HSP104 pRS415-PGPD Control
180618 ssa1Δ ssa2Δ pPGALGFP-HSP104 pRS415-PGPD clone 2											Image 1
Condition	Time	Cells	Cells w. foci	No. of foci	% cells w. foci	% class 1	% class 2	% class 3	Foci per cell		Cell no.	1	2	3	4	5	6	7	8	9	10	11	12	13	14	15	16	17	18	19	20	21	22	23	24	25	26	27	28	29	30	31	32	33	34
Control	N/A	204	9	17	0.0441176	0.444444	0.222222	0.333333	1.88889		Foci	1	0	0	0	0	0	0	0	0	0	0	0	0	0	0	0	0	0	0	0	0	0	0	0	0	0	0	0	0	0	0	0	0	0
42 °C	30 min	204	3	6	0.0147059	0.333333	0.333333	0.333333	2		Image 2
											Cell no.	1	2	3	4	5	6	7	8	9	10	11	12	13	14	15	16	17	18	19	20	21	22	23	24	25	26	27	28	29	30	31	32	33	34
180618 ssa1Δ ssa2Δ pPGALGFP-HSP104 pRS415-PGPDSSA1 clone 3											Foci	1	2	0	0	0	0	0	0	0	0	0	0	0	0	0	0	0	0	0	0	0	0	0	0	0	0	0	0	0	0	0	0	0	0
Condition	Time	Cells	Cells w. foci	No. of foci	% cells w. foci	% class 1	% class 2	% class 3	Foci per cell		Image 3
Control	N/A	200	107	250	0.535	0.233645	0.196262	0.570093	2.33645		Cell no.	1	2	3	4	5	6	7	8	9	10	11	12	13	14	15	16	17	18	19	20	21	22	23	24	25	26	27	28	29	30	31	32	33	34
42 °C	30 min	204	157	447	0.769608	0.0318471	0.089172	0.878981	2.84713		Foci	0	0	0	0	0	0	0	0	0	0	0	0	0	0	0	0	0	0	0	0	0	0	0	0	0	0	0	0	0	0	0	0	0	0
											Image 4
180618 ssa1Δ ssa2Δ pPGALGFP-HSP104 pRS415-PGPDSSA4 clone 4											Cell no.	1	2	3	4	5	6	7	8	9	10	11	12	13	14	15	16	17	18	19	20	21	22	23	24	25	26	27	28	29	30	31	32	33	34
Condition	Time	Cells	Cells w. foci	No. of foci	% cells w. foci	% class 1	% class 2	% class 3	Foci per cell		Foci	1	1	2	0	0	0	0	0	0	0	0	0	0	0	0	0	0	0	0	0	0	0	0	0	0	0	0	0	0	0	0	0	0	0
Control	N/A	200	25	42	0.125	0.64	0.04	0.32	1.68		Image 5
42 °C	30 min	200	54	113	0.27	0.37037	0.166667	0.462963	2.09259		Cell no.	1	2	3	4	5	6	7	8	9	10	11	12	13	14	15	16	17	18	19	20	21	22	23	24	25	26	27	28	29	30	31	32	33	34
											Foci	3	0	0	0	0	0	0	0	0	0	0	0	0	0	0	0	0	0	0	0	0	0	0	0	0	0	0	0	0	0	0	0	0	0
											Image 6
											Cell no.	1	2	3	4	5	6	7	8	9	10	11	12	13	14	15	16	17	18	19	20	21	22	23	24	25	26	27	28	29	30	31	32	33	34
											Foci	3	3	0	0	0	0	0	0	0	0	0	0	0	0	0	0	0	0	0	0	0	0	0	0	0	0	0	0	0	0	0	0	0	0
											180618 ssa1Δ ssa2Δ pPGALGFP-HSP104 pRS415-PGPD Heatshock 30 min
											Image 1
											Cell no.	1	2	3	4	5	6	7	8	9	10	11	12	13	14	15	16	17	18	19	20	21	22	23	24	25	26	27	28	29	30	31	32	33	34
											Foci	2	0	0	0	0	0	0	0	0	0	0	0	0	0	0	0	0	0	0	0	0	0	0	0	0	0	0	0	0	0	0	0	0	0
											Image 2
											Cell no.	1	2	3	4	5	6	7	8	9	10	11	12	13	14	15	16	17	18	19	20	21	22	23	24	25	26	27	28	29	30	31	32	33	34
											Foci	1	0	0	0	0	0	0	0	0	0	0	0	0	0	0	0	0	0	0	0	0	0	0	0	0	0	0	0	0	0	0	0	0	0
											Image 3
											Cell no.	1	2	3	4	5	6	7	8	9	10	11	12	13	14	15	16	17	18	19	20	21	22	23	24	25	26	27	28	29	30	31	32	33	34
											Foci	0	0	0	0	0	0	0	0	0	0	0	0	0	0	0	0	0	0	0	0	0	0	0	0	0	0	0	0	0	0	0	0	0	0
											Image 4
											Cell no.	1	2	3	4	5	6	7	8	9	10	11	12	13	14	15	16	17	18	19	20	21	22	23	24	25	26	27	28	29	30	31	32	33	34
											Foci	3	0	0	0	0	0	0	0	0	0	0	0	0	0	0	0	0	0	0	0	0	0	0	0	0	0	0	0	0	0	0	0	0	0
											Image 5
											Cell no.	1	2	3	4	5	6	7	8	9	10	11	12	13	14	15	16	17	18	19	20	21	22	23	24	25	26	27	28	29	30	31	32	33	34
											Foci	0	0	0	0	0	0	0	0	0	0	0	0	0	0	0	0	0	0	0	0	0	0	0	0	0	0	0	0	0	0	0	0	0	0
											Image 6
											Cell no.	1	2	3	4	5	6	7	8	9	10	11	12	13	14	15	16	17	18	19	20	21	22	23	24	25	26	27	28	29	30	31	32	33	34
											Foci	0	0	0	0	0	0	0	0	0	0	0	0	0	0	0	0	0	0	0	0	0	0	0	0	0	0	0	0	0	0	0	0	0	0
											180618 ssa1Δ ssa2Δ pPGALGFP-HSP104 pRS415-PGPDSSA1 Control
											Image 1
											Cell no.	1	2	3	4	5	6	7	8	9	10	11	12	13	14	15	16	17	18	19	20	21	22	23	24	25	26	27	28	29	30	31	32	33	34	35	36	37	38
											Foci	1	1	1	1	1	1	1	1	1	1	2	2	2	3	3	3	3	3	3	3	3	3	3	3	0	0	0	0	0	0	0	0	0	0	0	0	0	0
											Image 2
											Cell no.	1	2	3	4	5	6	7	8	9	10	11	12	13	14	15	16	17	18	19	20	21	22	23	24	25	26	27	28	29	30	31	32	33	34	35	36	37	38
											Foci	1	1	1	1	1	1	2	3	3	3	3	3	3	3	3	3	3	3	0	0	0	0	0	0	0	0	0	0	0	0	0	0	0	0	0	0	0	0
											Image 3
											Cell no.	1	2	3	4	5	6	7	8	9	10	11	12	13	14	15	16	17	18	19	20	21	22	23	24	25	26	27	28	29	30	31	32	33	34	35	36	37	38
											Foci	1	2	2	2	2	2	2	2	3	3	3	3	3	3	3	3	3	0	0	0	0	0	0	0	0	0	0	0	0	0	0	0	0	0	0	0	0	0
											Image 4
											Cell no.	1	2	3	4	5	6	7	8	9	10	11	12	13	14	15	16	17	18	19	20	21	22	23	24	25	26	27	28	29	30	31	32	33	34	35	36	37	38
											Foci	1	1	1	2	2	2	2	2	2	2	2	3	3	3	3	3	3	3	3	3	3	3	3	3	3	3	3	3	3	0	0	0	0	0	0	0	0	0
											Image 5
											Cell no.	1	2	3	4	5	6	7	8	9	10	11	12	13	14	15	16	17	18	19	20	21	22	23	24	25	26	27	28	29	30	31	32	33	34	35	36	37	38
											Foci	1	1	1	1	1	2	2	3	3	3	3	3	3	3	3	3	3	3	3	0	0	0	0	0	0	0	0	0	0	0	0	0	0	0	0	0	0	0
											180618 ssa1Δ ssa2Δ pPGALGFP-HSP104 pRS415-PGPDSSA1 Heatshock 30 min
											Image 1
											Cell no.	1	2	3	4	5	6	7	8	9	10	11	12	13	14	15	16	17	18	19	20	21	22	23	24	25	26	27	28	29	30	31	32	33	34
											Foci	1	1	2	2	3	3	3	3	3	3	3	3	3	3	3	3	3	3	3	3	3	3	3	3	3	3	3	3	0	0	0	0	0	0
											Image 2
											Cell no.	1	2	3	4	5	6	7	8	9	10	11	12	13	14	15	16	17	18	19	20	21	22	23	24	25	26	27	28	29	30	31	32	33	34
											Foci	2	2	3	3	3	3	3	3	3	3	3	3	3	3	3	3	3	3	3	3	3	3	3	3	3	0	0	0	0	0	0	0	0	0
											Image 3
											Cell no.	1	2	3	4	5	6	7	8	9	10	11	12	13	14	15	16	17	18	19	20	21	22	23	24	25	26	27	28	29	30	31	32	33	34
											Foci	3	3	3	3	3	3	3	3	3	3	3	3	3	3	3	3	3	3	3	3	3	3	3	3	3	3	1	0	0	0	0	0	0	0
											Image 4
											Cell no.	1	2	3	4	5	6	7	8	9	10	11	12	13	14	15	16	17	18	19	20	21	22	23	24	25	26	27	28	29	30	31	32	33	34
											Foci	2	2	2	2	2	3	3	3	3	3	3	3	3	3	3	3	3	3	3	3	3	3	3	3	3	3	3	3	0	0	0	0	0	0
											Image 5
											Cell no.	1	2	3	4	5	6	7	8	9	10	11	12	13	14	15	16	17	18	19	20	21	22	23	24	25	26	27	28	29	30	31	32	33	34
											Foci	1	2	2	3	3	3	3	3	3	3	3	3	3	3	3	3	3	3	3	3	3	3	3	3	3	3	3	3	3	0	0	0	0	0
											Image 6
											Cell no.	1	2	3	4	5	6	7	8	9	10	11	12	13	14	15	16	17	18	19	20	21	22	23	24	25	26	27	28	29	30	31	32	33	34
											Foci	1	2	2	2	3	3	3	3	3	3	3	3	3	3	3	3	3	3	3	3	0	0	0	0	0	0	0	0	0	0	0	0	0	0
											180618 ssa1Δ ssa2Δ pPGALGFP-HSP104 pRS415-PGPDSSA4 Control
											Image 1
											Cell no.	1	2	3	4	5	6	7	8	9	10	11	12	13	14	15	16	17	18	19	20	21	22	23	24	25	26	27	28	29	30	31	32	33	34	35	36	37	38
											Foci	1	1	1	1	1	1	1	3	3	0	0	0	0	0	0	0	0	0	0	0	0	0	0	0	0	0	0	0	0	0	0	0	0	0	0	0	0	0
											Image 2
											Cell no.	1	2	3	4	5	6	7	8	9	10	11	12	13	14	15	16	17	18	19	20	21	22	23	24	25	26	27	28	29	30	31	32	33	34	35	36	37	38
											Foci	1	1	1	3	0	0	0	0	0	0	0	0	0	0	0	0	0	0	0	0	0	0	0	0	0	0	0	0	0	0	0	0	0	0	0	0	0	0
											Image 3
											Cell no.	1	2	3	4	5	6	7	8	9	10	11	12	13	14	15	16	17	18	19	20	21	22	23	24	25	26	27	28	29	30	31	32	33	34	35	36	37	38
											Foci	1	1	0	0	0	0	0	0	0	0	0	0	0	0	0	0	0	0	0	0	0	0	0	0	0	0	0	0	0	0	0	0	0	0	0	0	0	0
											Image 4
											Cell no.	1	2	3	4	5	6	7	8	9	10	11	12	13	14	15	16	17	18	19	20	21	22	23	24	25	26	27	28	29	30	31	32	33	34	35	36	37	38
											Foci	1	2	3	3	3	0	0	0	0	0	0	0	0	0	0	0	0	0	0	0	0	0	0	0	0	0	0	0	0	0	0	0	0	0	0	0	0	0
											Image 5
											Cell no.	1	2	3	4	5	6	7	8	9	10	11	12	13	14	15	16	17	18	19	20	21	22	23	24	25	26	27	28	29	30	31	32	33	34	35	36	37	38
											Foci	1	1	1	3	3	0	0	0	0	0	0	0	0	0	0	0	0	0	0	0	0	0	0	0	0	0	0	0	0	0	0	0	0	0	0	0	0	0
											180618 ssa1Δ ssa2Δ pPGALGFP-HSP104 pRS415-PGPDSSA4 Heatshock 30 min
											Image 1
											Cell no.	1	2	3	4	5	6	7	8	9	10	11	12	13	14	15	16	17	18	19	20	21	22	23	24	25
											Foci	1	1	1	1	2	3	3	3	3	0	0	0	0	0	0	0	0	0	0	0	0	0	0	0	0
											Image 2
											Cell no.	1	2	3	4	5	6	7	8	9	10	11	12	13	14	15	16	17	18	19	20	21	22	23	24	25
											Foci	1	3	0	0	0	0	0	0	0	0	0	0	0	0	0	0	0	0	0	0	0	0	0	0	0
											Image 3
											Cell no.	1	2	3	4	5	6	7	8	9	10	11	12	13	14	15	16	17	18	19	20	21	22	23	24	25
											Foci	1	1	1	1	2	3	0	0	0	0	0	0	0	0	0	0	0	0	0	0	0	0	0	0	0
											Image 4
											Cell no.	1	2	3	4	5	6	7	8	9	10	11	12	13	14	15	16	17	18	19	20	21	22	23	24	25
											Foci	1	1	3	3	3	0	0	0	0	0	0	0	0	0	0	0	0	0	0	0	0	0	0	0	0
											Image 5
											Cell no.	1	2	3	4	5	6	7	8	9	10	11	12	13	14	15	16	17	18	19	20	21	22	23	24	25
											Foci	1	1	2	3	3	3	3	3	0	0	0	0	0	0	0	0	0	0	0	0	0	0	0	0	0
											Image 6
											Cell no.	1	2	3	4	5	6	7	8	9	10	11	12	13	14	15	16	17	18	19	20	21	22	23	24	25
											Foci	1	2	2	2	3	3	3	3	0	0	0	0	0	0	0	0	0	0	0	0	0	0	0	0	0
											Image 7
											Cell no.	1	2	3	4	5	6	7	8	9	10	11	12	13	14	15	16	17	18	19	20	21	22	23	24	25
											Foci	1	1	1	2	2	3	3	3	3	0	0	0	0	0	0	0	0	0	0	0	0	0	0	0	0
											Image 8
											Cell no.	1	2	3	4	5	6	7	8	9	10	11	12	13	14	15	16	17	18	19	20	21	22	23	24	25
											Foci	1	1	1	2	3	3	3	0	0	0	0	0	0	0	0	0	0	0	0	0	0	0	0	0	0
[truncated: 26 more columns]

## Sheet: 180618 DD w. pssa4-const
Counted on 180625, 180626											180618 ssa1Δ ssa2Δ pPGALGFP-HSP104 pRS415-PGPDssa4NBDsw Control
180618 ssa1Δ ssa2Δ pPGALGFP-HSP104 pRS415-PGPDssa4NBDsw clone 3											Image 1
Condition	Time	Cells	Cells w. foci	No. of foci	% cells w. foci	% class 1	% class 2	% class 3	Foci per cell		Cell no.	1	2	3	4	5	6	7	8	9	10	11	12	13	14	15	16	17	18	19	20	21	22	23	24	25	26	27	28	29	30	31	32	33	34	35	36	37	38
Control	N/A	200	92	167	0.46	0	0	0	1.81522		Foci	1	1	1	1	1	1	1	1	1	1	1	1	1	2	2	2	2	2	3	3	3	0	0	0	0	0	0	0	0	0	0	0	0	0	0	0	0	0
42 °C	30 min	200	149	399	0.745	0.127517	0.0671141	0.805369	2.67785		Image 2
											Cell no.	1	2	3	4	5	6	7	8	9	10	11	12	13	14	15	16	17	18	19	20	21	22	23	24	25	26	27	28	29	30	31	32	33	34	35	36	37	38
180618 ssa1Δ ssa2Δ pPGALGFP-HSP104 pRS415-PGPDssa4SBDsw clone 1											Foci	1	1	1	2	2	2	2	2	1	0	0	0	0	0	0	0	0	0	0	0	0	0	0	0	0	0	0	0	0	0	0	0	0	0	0	0	0	0
Condition	Time	Cells	Cells w. foci	No. of foci	% cells w. foci	% class 1	% class 2	% class 3	Foci per cell		Image 3
Control	N/A	200	22	36	0.11	0.545455	0.272727	0.181818	1.63636		Cell no.	1	2	3	4	5	6	7	8	9	10	11	12	13	14	15	16	17	18	19	20	21	22	23	24	25	26	27	28	29	30	31	32	33	34	35	36	37	38
42 °C	30 min	204	13	23	0.0637255	0.461538	0.307692	0.230769	1.76923		Foci	1	1	1	1	1	1	2	2	2	2	2	2	2	3	3	3	3	3	3	3	0	0	0	0	0	0	0	0	0	0	0	0	0	0	0	0	0	0
											Image 4
180618 ssa1Δ ssa2Δ pPGALGFP-HSP104 pRS415-PGPDssa4CTD+RCsw clone 3											Cell no.	1	2	3	4	5	6	7	8	9	10	11	12	13	14	15	16	17	18	19	20	21	22	23	24	25	26	27	28	29	30	31	32	33	34	35	36	37	38
Condition	Time	Cells	Cells w. foci	No. of foci	% cells w. foci	% class 1	% class 2	% class 3	Foci per cell		Foci	1	1	1	1	1	1	1	1	1	1	1	2	2	2	2	2	2	2	3	3	3	3	3	3	3	3	3	3	0	0	0	0	0	0	0	0	0	0
Control	N/A	204	37	75	0.181373	0.459459	0.0540541	0.486486	2.02703		Image 5
42 °C	30 min	200	49	117	0.245	0.265306	0.0816327	0.653061	2.38776		Cell no.	1	2	3	4	5	6	7	8	9	10	11	12	13	14	15	16	17	18	19	20	21	22	23	24	25	26	27	28	29	30	31	32	33	34	35	36	37	38
											Foci	1	1	1	1	1	1	1	2	2	2	3	3	3	3	0	0	0	0	0	0	0	0	0	0	0	0	0	0	0	0	0	0	0	0	0	0	0	0
											180618 ssa1Δ ssa2Δ pPGALGFP-HSP104 pRS415-PGPDssa4NBDsw Heatshock 30 min
											Image 1
											Cell no.	1	2	3	4	5	6	7	8	9	10	11	12	13	14	15	16	17	18	19	20	21	22	23	24	25
											Foci	1	1	2	3	3	3	3	3	3	3	3	3	3	3	3	3	3	3	3	0	0	0	0	0	0
											Image 2
											Cell no.	1	2	3	4	5	6	7	8	9	10	11	12	13	14	15	16	17	18	19	20	21	22	23	24	25
											Foci	3	3	3	3	3	3	3	3	3	3	3	3	3	3	3	3	3	3	3	3	0	0	0	0	0
											Image 3
											Cell no.	1	2	3	4	5	6	7	8	9	10	11	12	13	14	15	16	17	18	19	20	21	22	23	24	25
											Foci	1	1	2	2	3	3	3	3	3	3	3	3	3	3	0	0	0	0	0	0	0	0	0	0	0
											Image 4
											Cell no.	1	2	3	4	5	6	7	8	9	10	11	12	13	14	15	16	17	18	19	20	21	22	23	24	25
											Foci	1	1	3	3	3	3	3	3	3	3	3	3	3	3	3	3	0	0	0	0	0	0	0	0	0
											Image 5
											Cell no.	1	2	3	4	5	6	7	8	9	10	11	12	13	14	15	16	17	18	19	20	21	22	23	24	25
											Foci	1	1	1	2	2	2	2	3	3	3	3	3	3	3	3	3	3	3	3	0	0	0	0	0	0
											Image 6
											Cell no.	1	2	3	4	5	6	7	8	9	10	11	12	13	14	15	16	17	18	19	20	21	22	23	24	25
											Foci	1	1	1	1	1	2	3	3	3	3	3	3	3	3	3	3	3	3	3	3	3	3	0	0	0
											Image 7
											Cell no.	1	2	3	4	5	6	7	8	9	10	11	12	13	14	15	16	17	18	19	20	21	22	23	24	25
											Foci	1	1	1	1	2	2	3	3	3	3	3	3	3	3	3	3	3	3	3	3	0	0	0	0	0
											Image 8
											Cell no.	1	2	3	4	5	6	7	8	9	10	11	12	13	14	15	16	17	18	19	20	21	22	23	24	25
											Foci	1	3	3	3	3	3	3	3	3	3	3	3	3	3	3	3	3	3	3	0	0	0	0	0	0
											180618 ssa1Δ ssa2Δ pPGALGFP-HSP104 pRS415-PGPDssa4SBDsw Control
											Image 1
											Cell no.	1	2	3	4	5	6	7	8	9	10	11	12	13	14	15	16	17	18	19	20	21	22	23
											Foci	1	2	0	0	0	0	0	0	0	0	0	0	0	0	0	0	0	0	0	0	0	0	0
											Image 2
											Cell no.	1	2	3	4	5	6	7	8	9	10	11	12	13	14	15	16	17	18	19	20	21	22	23
											Foci	1	1	0	0	0	0	0	0	0	0	0	0	0	0	0	0	0	0	0	0	0	0	0
											Image 3
											Cell no.	1	2	3	4	5	6	7	8	9	10	11	12	13	14	15	16	17	18	19	20	21	22	23
											Foci	1	0	0	0	0	0	0	0	0	0	0	0	0	0	0	0	0	0	0	0	0	0	0
											Image 4
											Cell no.	1	2	3	4	5	6	7	8	9	10	11	12	13	14	15	16	17	18	19	20	21	22	23
											Foci	0	0	0	0	0	0	0	0	0	0	0	0	0	0	0	0	0	0	0	0	0	0	0
											Image 6
											Cell no.	1	2	3	4	5	6	7	8	9	10	11	12	13	14	15	16	17	18	19	20	21	22	23	24	25	26	27
											Foci	1	1	2	2	3	0	0	0	0	0	0	0	0	0	0	0	0	0	0	0	0	0	0	0	0	0	0
											Image 7
											Cell no.	1	2	3	4	5	6	7	8	9	10	11	12	13	14	15	16	17	18	19	20	21	22	23	24	25	26	27
											Foci	1	1	2	2	3	3	0	0	0	0	0	0	0	0	0	0	0	0	0	0	0	0	0	0	0	0	0
											Image 8
											Cell no.	1	2	3	4	5	6	7	8	9	10	11	12	13	14	15	16	17	18	19	20	21	22	23	24	25	26	27
											Foci	1	3	0	0	0	0	0	0	0	0	0	0	0	0	0	0	0	0	0	0	0	0	0	0	0	0	0
											Image 9
											Cell no.	1	2	3	4	5	6	7	8	9	10	11	12	13	14	15	16	17	18	19	20	21	22	23	24	25	26	27
											Foci	1	1	1	2	0	0	0	0	0	0	0	0	0	0	0	0	0	0	0	0	0	0	0	0	0	0	0
											180618 ssa1Δ ssa2Δ pPGALGFP-HSP104 pRS415-PGPDssa4SBDsw Heatshock 30 min
											Image 1
											Cell no.	1	2	3	4	5	6	7	8	9	10	11	12	13	14	15	16	17	18	19	20	21	22	23	24	25	26	27	28	29	30	31	32	33	34
											Foci	1	1	2	0	0	0	0	0	0	0	0	0	0	0	0	0	0	0	0	0	0	0	0	0	0	0	0	0	0	0	0	0	0	0
											Image 2
											Cell no.	1	2	3	4	5	6	7	8	9	10	11	12	13	14	15	16	17	18	19	20	21	22	23	24	25	26	27	28	29	30	31	32	33	34
											Foci	1	2	0	0	0	0	0	0	0	0	0	0	0	0	0	0	0	0	0	0	0	0	0	0	0	0	0	0	0	0	0	0	0	0
											Image 3
											Cell no.	1	2	3	4	5	6	7	8	9	10	11	12	13	14	15	16	17	18	19	20	21	22	23	24	25	26	27	28	29	30	31	32	33	34
											Foci	1	1	2	3	0	0	0	0	0	0	0	0	0	0	0	0	0	0	0	0	0	0	0	0	0	0	0	0	0	0	0	0	0	0
											Image 4
											Cell no.	1	2	3	4	5	6	7	8	9	10	11	12	13	14	15	16	17	18	19	20	21	22	23	24	25	26	27	28	29	30	31	32	33	34
											Foci	3	0	0	0	0	0	0	0	0	0	0	0	0	0	0	0	0	0	0	0	0	0	0	0	0	0	0	0	0	0	0	0	0	0
											Image 5
											Cell no.	1	2	3	4	5	6	7	8	9	10	11	12	13	14	15	16	17	18	19	20	21	22	23	24	25	26	27	28	29	30	31	32	33	34
											Foci	1	0	0	0	0	0	0	0	0	0	0	0	0	0	0	0	0	0	0	0	0	0	0	0	0	0	0	0	0	0	0	0	0	0
											Image 6
											Cell no.	1	2	3	4	5	6	7	8	9	10	11	12	13	14	15	16	17	18	19	20	21	22	23	24	25	26	27	28	29	30	31	32	33	34
											Foci	2	3	0	0	0	0	0	0	0	0	0	0	0	0	0	0	0	0	0	0	0	0	0	0	0	0	0	0	0	0	0	0	0	0
											180618 ssa1Δ ssa2Δ pPGALGFP-HSP104 pRS415-PGPDssa4CTD+RCsw Control
											Image 1
											Cell no.	1	2	3	4	5	6	7	8	9	10	11	12	13	14	15	16	17	18	19	20	21	22	23	24	25	26	27	28	29	30	31
											Foci	3	3	3	3	3	3	0	0	0	0	0	0	0	0	0	0	0	0	0	0	0	0	0	0	0	0	0	0	0	0	0
											Image 2
											Cell no.	1	2	3	4	5	6	7	8	9	10	11	12	13	14	15	16	17	18	19	20	21	22	23	24	25	26	27	28	29	30	31	32	33	34	35	36	37
											Foci	1	1	1	3	0	0	0	0	0	0	0	0	0	0	0	0	0	0	0	0	0	0	0	0	0	0	0	0	0	0	0	0	0	0	0	0	0
											Image 3
											Cell no.	1	2	3	4	5	6	7	8	9	10	11	12	13	14	15	16	17	18	19	20	21	22	23	24	25	26	27	28	29	30	31	32	33	34
											Foci	1	1	3	3	3	0	0	0	0	0	0	0	0	0	0	0	0	0	0	0	0	0	0	0	0	0	0	0	0	0	0	0	0	0
											Image 4
											Cell no.	1	2	3	4	5	6	7	8	9	10	11	12	13	14	15	16	17	18	19	20	21	22	23	24	25	26	27	28	29	30	31	32	33	34
											Foci	1	1	1	2	2	3	3	3	0	0	0	0	0	0	0	0	0	0	0	0	0	0	0	0	0	0	0	0	0	0	0	0	0	0
											Image 5
											Cell no.	1	2	3	4	5	6	7	8	9	10	11	12	13	14	15	16	17	18	19	20	21	22	23	24	25	26	27	28	29	30	31	32	33	34
											Foci	1	1	3	3	0	0	0	0	0	0	0	0	0	0	0	0	0	0	0	0	0	0	0	0	0	0	0	0	0	0	0	0	0	0
											Image 6
											Cell no.	1	2	3	4	5	6	7	8	9	10	11	12	13	14	15	16	17	18	19	20	21	22	23	24	25	26	27	28	29	30	31	32	33	34
											Foci	1	1	1	1	1	1	1	3	3	3	0	0	0	0	0	0	0	0	0	0	0	0	0	0	0	0	0	0	0	0	0	0	0	0
											180618 ssa1Δ ssa2Δ pPGALGFP-HSP104 pRS415-PGPDssa4CTD+RCsw Heatshock 30 min
											Image 1
											Cell no.	1	2	3	4	5	6	7	8	9	10	11	12	13	14	15	16	17	18	19	20	21	22	23	24	25
											Foci	1	1	1	2	3	3	3	0	0	0	0	0	0	0	0	0	0	0	0	0	0	0	0	0	0
											Image 2
											Cell no.	1	2	3	4	5	6	7	8	9	10	11	12	13	14	15	16	17	18	19	20	21	22	23	24	25
											Foci	1	2	3	3	3	3	3	3	0	0	0	0	0	0	0	0	0	0	0	0	0	0	0	0	0
											Image 3
											Cell no.	1	2	3	4	5	6	7	8	9	10	11	12	13	14	15	16	17	18	19	20	21	22	23	24	25
											Foci	1	1	3	3	3	3	3	0	0	0	0	0	0	0	0	0	0	0	0	0	0	0	0	0	0
											Image 4
											Cell no.	1	2	3	4	5	6	7	8	9	10	11	12	13	14	15	16	17	18	19	20	21	22	23	24	25
											Foci	1	3	3	3	3	0	0	0	0	0	0	0	0	0	0	0	0	0	0	0	0	0	0	0	0
											Image 5
											Cell no.	1	2	3	4	5	6	7	8	9	10	11	12	13	14	15	16	17	18	19	20	21	22	23	24	25
											Foci	1	1	3	3	3	3	0	0	0	0	0	0	0	0	0	0	0	0	0	0	0	0	0	0	0
											Image 6
											Cell no.	1	2	3	4	5	6	7	8	9	10	11	12	13	14	15	16	17	18	19	20	21	22	23	24	25
											Foci	1	2	3	3	0	0	0	0	0	0	0	0	0	0	0	0	0	0	0	0	0	0	0	0	0
											Image 7
											Cell no.	1	2	3	4	5	6	7	8	9	10	11	12	13	14	15	16	17	18	19	20	21	22	23	24	25
											Foci	1	3	3	3	3	3	0	0	0	0	0	0	0	0	0	0	0	0	0	0	0	0	0	0	0
											Image 8
											Cell no.	1	2	3	4	5	6	7	8	9	10	11	12	13	14	15	16	17	18	19	20	21	22	23	24	25
											Foci	1	1	2	3	3	3	0	0	0	0	0	0	0	0	0	0	0	0	0	0	0	0	0	0	0
[truncated: 10 more columns]

## Sheet: 180621 DD w. vector & pSSA1-4
Counted by Sarah											180621 ssa1Δ ssa2Δ pPGALGFP-HSP104 pRS415-PGPD Control																																				ssa1Δ ssa2Δ pPGALGFP-HSP104 pRS415-PGPD Control
180621 ssa1Δ ssa2Δ pPGALGFP-HSP104 pRS415-PGPD clone 4											Image 1																																				Image	1	2
Condition	Time	Cells	Cells w. foci	No. of foci	% cells w. foci	% class 1	% class 2	% class 3	Foci per cell		Cell no.	1	2	3	4	5	6	7	8	9	10	11	12	13	14	15	16	17	18	19	20	21	22	23	24	25	26	27	28	29	30	31	32	33	34	Tot.	Cells	30	34
Control	N/A	198	6	6	0.030303	1	0	0	1		Foci	0	0	0	0	0	0	0	0	0	0	0	0	0	0	0	0	0	0	0	0	0	0	0	0	0	0	0	0	0	0					0	Cells w. foci	0	0
42 °C	30 min	192	6	12	0.03125	0.5	0	0.5	2		Image 2
											Cell no.	1	2	3	4	5	6	7	8	9	10	11	12	13	14	15	16	17	18	19	20	21	22	23	24	25	26	27	28	29	30	31	32	33	34	Tot.	pGFP-HSP104	1	2
180621 ssa1Δ ssa2Δ pPGALGFP-HSP104 pRS415-PGPDSSA1 clone 4											Foci	0	0	0	0	0	0	0	0	0	0	0	0	0	0	0	0	0	0	0	0	0	0	0	0	0	0	0	0	0	0	0	0	0	0	0	1 foci	0	0
Condition	Time	Cells	Cells w. foci	No. of foci	% cells w. foci	% class 1	% class 2	% class 3	Foci per cell		Image 3																																				2 foci	0	0
Control	N/A	204	111	200	0.544118	0.459459	0.279279	0.261261	1.8018		Cell no.	1	2	3	4	5	6	7	8	9	10	11	12	13	14	15	16	17	18	19	20	21	22	23	24	25	26	27	28	29	30	31	32	33	34	Tot.	3+ foci	0	0
42 °C	30 min	204	148	355	0.72549	0.0202703	0.0135135	0.966216	2.39865		Foci	1	1	0	0	0	0	0	0	0	0	0	0	0	0	0	0	0	0	0	0	0	0	0	0	0	0	0	0	0	0	0	0	0	0	2	Tot.	0	0
											Image 4
180621 ssa1Δ ssa2Δ pPGALGFP-HSP104 pRS415-PGPDSSA4 clone 2											Cell no.	1	2	3	4	5	6	7	8	9	10	11	12	13	14	15	16	17	18	19	20	21	22	23	24	25	26	27	28	29	30	31	32	33	34	Tot.
Condition	Time	Cells	Cells w. foci	No. of foci	% cells w. foci	% class 1	% class 2	% class 3	Foci per cell		Foci	0	0	0	0	0	0	0	0	0	0	0	0	0	0	0	0	0	0	0	0	0	0	0	0	0	0	0	0	0	0	0	0			0
Control	N/A	204	30	40	0.147059	0.733333	0.2	0.0666667	1.33333		Image 5
42 °C	30 min	204	80	212	0.392157	0.1	0.15	0.75	2.65		Cell no.	1	2	3	4	5	6	7	8	9	10	11	12	13	14	15	16	17	18	19	20	21	22	23	24	25	26	27	28	29	30	31	32	33	34	Tot.
											Foci	0	0	0	0	0	0	0	0	0	0	0	0	0	0	0	0	0	0	0	0	0	0	0	0	0	0	0	0	0	0	0	0	0	0	0
											Image 6
											Cell no.	1	2	3	4	5	6	7	8	9	10	11	12	13	14	15	16	17	18	19	20	21	22	23	24	25	26	27	28	29	30	31	32	33	34	Tot.
											Foci	1	1	1	1	0	0	0	0	0	0	0	0	0	0	0	0	0	0	0	0	0	0	0	0	0	0	0	0	0	0	0	0	0	0	4
											180621 ssa1Δ ssa2Δ pPGALGFP-HSP104 pRS415-PGPD Heatshock 30 min																																				42 °C 30 minutes
											Image 1																																				Image	1	2
											Cell no.	1	2	3	4	5	6	7	8	9	10	11	12	13	14	15	16	17	18	19	20	21	22	23	24	25	26	27	28	29	30	31	32	33	34	Tot.	Cells	34	34
											Foci	0	0	0	0	0	0	0	0	0	0	0	0	0	0	0	0	0	0	0	0	0	0	0	0	0	0	0	0	0	0	0	0	0	0	0	Cells w. foci	0	2
											Image 2
											Cell no.	1	2	3	4	5	6	7	8	9	10	11	12	13	14	15	16	17	18	19	20	21	22	23	24	25	26	27	28	29	30	31	32	33	34	Tot.	pGFP-HSP104	1	2
											Foci	1	1	0	0	0	0	0	0	0	0	0	0	0	0	0	0	0	0	0	0	0	0	0	0	0	0	0	0	0	0	0	0	0	0	2	1 foci	0	2
											Image 3																																				2 foci	0	0
											Cell no.	1	2	3	4	5	6	7	8	9	10	11	12	13	14	15	16	17	18	19	20	21	22	23	24	25	26	27	28	29	30	31	32	33	34	Tot.	3+ foci	0	0
											Foci	0	0	0	0	0	0	0	0	0	0	0	0	0	0	0	0	0	0	0	0	0	0	0	0	0	0	0	0	0	0	0	0	0	0	0	Tot.	0	2
											Image 4
											Cell no.	1	2	3	4	5	6	7	8	9	10	11	12	13	14	15	16	17	18	19	20	21	22	23	24	25	26	27	28	29	30	31	32	33	34	Tot.
											Foci	3	0	0	0	0	0	0	0	0	0	0	0	0	0	0	0	0	0	0	0	0	0	0	0	0	0	0	0	0	0	0	0	0	0	3
											Image 5
											Cell no.	1	2	3	4	5	6	7	8	9	10	11	12	13	14	15	16	17	18	19	20	21	22	23	24	25	26	27	28	29	30	31	32	33	34	Tot.
											Foci	3	3	0	0	0	0	0	0	0	0	0	0	0	0	0	0	0	0	0	0	0	0	0	0	0	0	0	0	0	0	0	0	0	0	6
											Image 6
											Cell no.	1	2	3	4	5	6	7	8	9	10	11	12	13	14	15	16	17	18	19	20	21	22	23	24	25	26	27	28	29	30	31	32	33	34	Tot.
											Foci	1	0	0	0	0	0	0	0	0	0	0	0	0	0	0	0	0	0	0	0	0	0													1
											180621 ssa1Δ ssa2Δ pPGALGFP-HSP104 pRS415-PGPDSSA1 Control																																				ssa1Δ ssa2Δ pPGALGFP-HSP104 pRS415-PGPDSSA1 Control
											Image 1																																				Image	1	2
											Cell no.	1	2	3	4	5	6	7	8	9	10	11	12	13	14	15	16	17	18	19	20	21	22	23	24	25	26	27	28	29	30	31	32	33	34	Tot.	Cells	34	34
											Foci	1	1	1	1	1	1	1	1	1	2	2	2	3	3	3	3	3	0	0	0	0	0	0	0	0	0	0	0	0	0	0	0	0	0	30	Cells w. foci	17	18
											Image 2
											Cell no.	1	2	3	4	5	6	7	8	9	10	11	12	13	14	15	16	17	18	19	20	21	22	23	24	25	26	27	28	29	30	31	32	33	34	Tot.	pGFP-HSP104	1	2
											Foci	1	1	1	1	2	2	2	2	2	2	3	3	3	3	3	3	3	3	0	0	0	0	0	0	0	0	0	0	0	0	0	0	0	0	40	1 foci	9	4
											Image 3																																				2 foci	3	6
											Cell no.	1	2	3	4	5	6	7	8	9	10	11	12	13	14	15	16	17	18	19	20	21	22	23	24	25	26	27	28	29	30	31	32	33	34	Tot.	3+ foci	5	8
											Foci	1	1	1	1	1	1	1	2	2	3	3	3	3	3	3	0	0	0	0	0	0	0	0	0	0	0	0	0	0	0	0	0	0	0	29	Tot.	17	18
											Image 4
											Cell no.	1	2	3	4	5	6	7	8	9	10	11	12	13	14	15	16	17	18	19	20	21	22	23	24	25	26	27	28	29	30	31	32	33	34	Tot.
											Foci	1	1	1	1	1	1	1	1	1	1	2	2	2	2	2	2	2	2	3	3	3	3	3	0	0	0	0	0	0	0	0	0	0	0	41
											Image 5
											Cell no.	1	2	3	4	5	6	7	8	9	10	11	12	13	14	15	16	17	18	19	20	21	22	23	24	25	26	27	28	29	30	31	32	33	34	Tot.
											Foci	1	1	1	1	1	1	1	1	1	1	1	1	1	2	2	2	2	2	3	0	0	0	0	0	0	0	0	0	0	0	0	0	0	0	26
											Image 6
											Cell no.	1	2	3	4	5	6	7	8	9	10	11	12	13	14	15	16	17	18	19	20	21	22	23	24	25	26	27	28	29	30	31	32	33	34	Tot.
											Foci	1	1	1	1	1	1	1	1	2	2	2	2	2	2	2	3	3	3	3	0	0	0	0	0	0	0	0	0	0	0	0	0	0	0	34
											180621 ssa1Δ ssa2Δ pPGALGFP-HSP104 pRS415-PGPDSSA1 Heatshock 30 min																																				42 °C 30 minutes
											Image 1																																				Image	1	2
											Cell no.	1	2	3	4	5	6	7	8	9	10	11	12	13	14	15	16	17	18	19	20	21	22	23	24	25	26	27	28	29	30	31	32	33	34	Tot.	Cells	34	34
											Foci	3	3	3	3	3	3	3	3	3	3	3	3	3	3	3	3	3	3	3	3	3	3	3	3	3	3	3	0	0	0	0	0	0	0	0	Cells w. foci	27	22
											Image 2
											Cell no.	1	2	3	4	5	6	7	8	9	10	11	12	13	14	15	16	17	18	19	20	21	22	23	24	25	26	27	28	29	30	31	32	33	34	Tot.	pGFP-HSP104	1	2
											Foci	1	1	3	3	3	3	3	3	3	3	3	3	3	3	3	3	3	3	3	3	3	3	0	0	0	0	0	0	0	0	0	0	0	0	62	1 foci	0	2
											Image 3																																				2 foci	0	0
											Cell no.	1	2	3	4	5	6	7	8	9	10	11	12	13	14	15	16	17	18	19	20	21	22	23	24	25	26	27	28	29	30	31	32	33	34	Tot.	3+ foci	27	20
											Foci	2	3	3	3	3	3	3	3	3	3	3	3	3	3	3	3	3	3	3	3	3	3	3	3	3	3	0	0	0	0	0	0	0	0	77	Tot.	27	22
											Image 4
											Cell no.	1	2	3	4	5	6	7	8	9	10	11	12	13	14	15	16	17	18	19	20	21	22	23	24	25	26	27	28	29	30	31	32	33	34	Tot.
											Foci	3	3	3	3	3	3	3	3	3	3	3	3	3	3	3	3	3	3	3	3	3	3	3	3	3	3	3	3	3	3	0	0	0	0	90
											Image 5
											Cell no.	1	2	3	4	5	6	7	8	9	10	11	12	13	14	15	16	17	18	19	20	21	22	23	24	25	26	27	28	29	30	31	32	33	34	Tot.
											Foci	3	3	3	3	3	3	3	3	3	3	3	3	3	3	3	3	3	3	3	3	3	3	3	3	3	3	3	0	0	0	0	0	0	0	81
											Image 6
											Cell no.	1	2	3	4	5	6	7	8	9	10	11	12	13	14	15	16	17	18	19	20	21	22	23	24	25	26	27	28	29	30	31	32	33	34	Tot.
											Foci	1	2	3	3	3	3	3	3	3	3	3	3	3	3	3	3	0	0	0	0	0	0	0	0	0	0	0	0	0	0	0	0	0	0	45
											180621 ssa1Δ ssa2Δ pPGALGFP-HSP104 pRS415-PGPDSSA4 Control																																				ssa1Δ ssa2Δ pPGALGFP-HSP104 pRS415-PGPDSSA4 Control
											Image 1																																				Image	1	2
											Cell no.	1	2	3	4	5	6	7	8	9	10	11	12	13	14	15	16	17	18	19	20	21	22	23	24	25	26	27	28	29	30	31	32	33	34	Tot.	Cells	34	34
											Foci	1	0	0	0	0	0	0	0	0	0	0	0	0	0	0	0	0	0	0	0	0	0	0	0	0	0	0	0	0	0	0	0	0	0	1	Cells w. foci	1	0
											Image 2
											Cell no.	1	2	3	4	5	6	7	8	9	10	11	12	13	14	15	16	17	18	19	20	21	22	23	24	25	26	27	28	29	30	31	32	33	34	Tot.	pGFP-HSP104	1	2
											Foci	0	0	0	0	0	0	0	0	0	0	0	0	0	0	0	0	0	0	0	0	0	0	0	0	0	0	0	0	0	0	0	0	0	0	0	1 foci	1	0
											Image 3																																				2 foci	0	0
											Cell no.	1	2	3	4	5	6	7	8	9	10	11	12	13	14	15	16	17	18	19	20	21	22	23	24	25	26	27	28	29	30	31	32	33	34	Tot.	3+ foci	0	0
											Foci	1	1	1	1	2	0	0	0	0	0	0	0	0	0	0	0	0	0	0	0	0	0	0	0	0	0	0	0	0	0	0	0	0	0	6	Tot.	1	0
											Image 4
											Cell no.	1	2	3	4	5	6	7	8	9	10	11	12	13	14	15	16	17	18	19	20	21	22	23	24	25	26	27	28	29	30	31	32	33	34	Tot.
											Foci	1	1	1	1	1	1	1	1	2	2	2	3	0	0	0	0	0	0	0	0	0	0	0	0	0	0	0	0	0	0	0	0	0	0	17
											Image 5
											Cell no.	1	2	3	4	5	6	7	8	9	10	11	12	13	14	15	16	17	18	19	20	21	22	23	24	25	26	27	28	29	30	31	32	33	34	Tot.
											Foci	1	1	1	2	3	0	0	0	0	0	0	0	0	0	0	0	0	0	0	0	0	0	0	0	0	0	0	0	0	0	0	0	0	0	8
											Image 6
											Cell no.	1	2	3	4	5	6	7	8	9	10	11	12	13	14	15	16	17	18	19	20	21	22	23	24	25	26	27	28	29	30	31	32	33	34	Tot.
											Foci	1	1	1	1	1	1	2	0	0	0	0	0	0	0	0	0	0	0	0	0	0	0	0	0	0	0	0	0	0	0	0	0	0	0	8
											Image 7
											Cell no.	1	2	3	4	5	6	7	8	9	10	11	12	13	14	15	16	17	18	19	20	21	22	23	24	25										Tot.
											Foci																																			0
											Image 8
											Cell no.	1	2	3	4	5	6	7	8	9	10	11	12	13	14	15	16	17	18	19	20	21	22	23	24	25										Tot.
											Foci																																			0
											180621 ssa1Δ ssa2Δ pPGALGFP-HSP104 pRS415-PGPDSSA4 Heatshock 30 min																																				42 °C 30 minutes
											Image 1																																				Image	1	2
											Cell no.	1	2	3	4	5	6	7	8	9	10	11	12	13	14	15	16	17	18	19	20	21	22	23	24	25	26	27	28	29	30	31	32	33	34	Tot.	Cells	34	34
											Foci	3	3	3	3	3	3	3	3	3	3	3	3	3	3	0	0	0	0	0	0	0	0	0	0	0	0	0	0	0	0	0	0	0	0	42	Cells w. foci	14	12
											Image 2
											Cell no.	1	2	3	4	5	6	7	8	9	10	11	12	13	14	15	16	17	18	19	20	21	22	23	24	25	26	27	28	29	30	31	32	33	34	Tot.	pGFP-HSP104	1	2
											Foci	1	3	3	3	3	3	3	3	3	3	3	3	0	0	0	0	0	0	0	0	0	0	0	0	0	0	0	0	0	0	0	0	0	0	34	1 foci	0	1
											Image 3																																				2 foci	0	0
											Cell no.	1	2	3	4	5	6	7	8	9	10	11	12	13	14	15	16	17	18	19	20	21	22	23	24	25	26	27	28	29	30	31	32	33	34	Tot.	3+ foci	14	11
											Foci	1	1	1	2	2	2	2	2	3	3	3	3	3	3	3	0	0	0	0	0	0	0	0	0	0	0	0	0	0	0	0	0	0	0	34	Tot.	14	12
											Image 4
											Cell no.	1	2	3	4	5	6	7	8	9	10	11	12	13	14	15	16	17	18	19	20	21	22	23	24	25	26	27	28	29	30	31	32	33	34	Tot.
											Foci	2	2	2	2	3	3	3	3	3	3	3	3	3	0	0	0	0	0	0	0	0	0	0	0	0	0	0	0	0	0	0	0	0	0	35
											Image 5
											Cell no.	1	2	3	4	5	6	7	8	9	10	11	12	13	14	15	16	17	18	19	20	21	22	23	24	25	26	27	28	29	30	31	32	33	34	Tot.
											Foci	1	1	1	2	2	3	3	3	3	3	0	0	0	0	0	0	0	0	0	0	0	0	0	0	0	0	0	0	0	0	0	0	0	0	22
											Image 6
											Cell no.	1	2	3	4	5	6	7	8	9	10	11	12	13	14	15	16	17	18	19	20	21	22	23	24	25	26	27	28	29	30	31	32	33	34	Tot.
											Foci	1	2	3	3	3	3	3	3	3	3	3	3	3	3	3	3	0	0	0	0	0	0	0	0	0	0	0	0	0	0	0	0	0	0	45
[truncated: 21 more columns]

## Sheet: 180621 DD w. pssa4-Constructs
Counted by Sarah											180621 ssa1Δ ssa2Δ pPGALGFP-HSP104 pRS415-PGPDssa4NBDsw Control																																				ssa1Δ ssa2Δ pPGALGFP-HSP104 pRS415-PGPDssa4NBDsw Control
180621 ssa1Δ ssa2Δ pPGALGFP-HSP104 pRS415-PGPDssa4NBDsw clone 3											Image 1																																				Image	1	2
Condition	Time	Cells	Cells w. foci	No. of foci	% cells w. foci	% class 1	% class 2	% class 3	Foci per cell		Cell no.	1	2	3	4	5	6	7	8	9	10	11	12	13	14	15	16	17	18	19	20	21	22	23	24	25	26	27	28	29	30	31	32	33	34	Tot.	Cells	34	34
Control	N/A	204	107	194	0.52451	0.476636	0.233645	0.28972	1.81308		Foci	1	1	1	1	2	2	2	3	3	3	3	3	3	3	3	3	0	0	0	0	0	0	0	0	0	0	0	0	0	0	0	0	0	0	37	Cells w. foci	16	18
42 °C	30 min	204	160	464	0.784314	0.03125	0.0375	0.93125	2.9		Image 2
											Cell no.	1	2	3	4	5	6	7	8	9	10	11	12	13	14	15	16	17	18	19	20	21	22	23	24	25	26	27	28	29	30	31	32	33	34	Tot.	pGFP-HSP104	1	2
180621 ssa1Δ ssa2Δ pPGALGFP-HSP104 pRS415-PGPDssa4SBDsw clone 3											Foci	1	1	1	1	1	1	1	1	1	1	1	2	2	2	2	2	2	3	0	0	0	0	0	0	0	0	0	0	0	0	0	0	0	0	26	1 foci	4	11
Condition	Time	Cells	Cells w. foci	No. of foci	% cells w. foci	% class 1	% class 2	% class 3	Foci per cell		Image 3																																				2 foci	3	6
Control	N/A	204	29	69	0.142157	0.241379	0.137931	0.62069	2.37931		Cell no.	1	2	3	4	5	6	7	8	9	10	11	12	13	14	15	16	17	18	19	20	21	22	23	24	25	26	27	28	29	30	31	32	33	34	Tot.	3+ foci	9	1
42 °C	30 min	204	45	116	0.220588	0.155556	0.111111	0.733333	2.57778		Foci	1	1	1	1	1	1	1	1	1	1	1	1	1	1	2	2	2	3	3	3	3	3	3	0	0	0	0	0	0	0	0	0	0	0	38	Tot.	16	18
											Image 4
180621 ssa1Δ ssa2Δ pPGALGFP-HSP104 pRS415-PGPDssa4CTD+RCsw clone 1											Cell no.	1	2	3	4	5	6	7	8	9	10	11	12	13	14	15	16	17	18	19	20	21	22	23	24	25	26	27	28	29	30	31	32	33	34	Tot.
Condition	Time	Cells	Cells w. foci	No. of foci	% cells w. foci	% class 1	% class 2	% class 3	Foci per cell		Foci	1	1	1	1	2	2	2	2	2	3	3	3	0	0	0	0	0	0	0	0	0	0	0	0	0	0	0	0	0	0	0	0	0	0	23
Control	N/A	204	20	39	0.0980392	0.45	0.15	0.4	1.95		Image 5
42 °C	30 min	204	91	257	0.446078	0.0769231	0.021978	0.901099	2.82418		Cell no.	1	2	3	4	5	6	7	8	9	10	11	12	13	14	15	16	17	18	19	20	21	22	23	24	25	26	27	28	29	30	31	32	33	34	Tot.
											Foci	1	1	1	1	1	1	1	1	1	1	1	1	2	2	2	3	3	3	3	0	0	0	0	0	0	0	0	0	0	0	0	0	0	0	30
											Image 6
											Cell no.	1	2	3	4	5	6	7	8	9	10	11	12	13	14	15	16	17	18	19	20	21	22	23	24	25	26	27	28	29	30	31	32	33	34	Tot.
											Foci	1	1	1	1	1	1	2	2	2	2	2	3	3	3	3	3	3	3	3	0	0	0	0	0	0	0	0	0	0	0	0	0	0	0	40
											180621 ssa1Δ ssa2Δ pPGALGFP-HSP104 pRS415-PGPDssa4NBDsw Heatshock 30 min																																				42 °C 30 minutes
											Image 1																																				Image	1	2
											Cell no.	1	2	3	4	5	6	7	8	9	10	11	12	13	14	15	16	17	18	19	20	21	22	23	24	25	26	27	28	29	30	31	32	33	34	Tot.	Cells	34	34
											Foci	1	1	2	3	3	3	3	3	3	3	3	3	3	3	3	3	3	3	3	3	3	3	3	3	3	3	3	3	0	0	0	0	0	0	79	Cells w. foci	28	20
											Image 2
											Cell no.	1	2	3	4	5	6	7	8	9	10	11	12	13	14	15	16	17	18	19	20	21	22	23	24	25	26	27	28	29	30	31	32	33	34	Tot.	pGFP-HSP104	1	2
											Foci	3	3	3	3	3	3	3	3	3	3	3	3	3	3	3	3	3	3	3	3	0	0	0	0	0	0	0	0	0	0	0	0	0	0	60	1 foci	2	0
											Image 3																																				2 foci	1	0
											Cell no.	1	2	3	4	5	6	7	8	9	10	11	12	13	14	15	16	17	18	19	20	21	22	23	24	25	26	27	28	29	30	31	32	33	34	Tot.	3+ foci	25	20
											Foci	1	1	2	3	3	3	3	3	3	3	3	3	3	3	3	3	3	3	3	3	3	3	3	3	3	3	3	3	3	3	0	0	0	0	85	Tot.	28	20
											Image 4
											Cell no.	1	2	3	4	5	6	7	8	9	10	11	12	13	14	15	16	17	18	19	20	21	22	23	24	25	26	27	28	29	30	31	32	33	34	Tot.
											Foci	2	2	2	3	3	3	3	3	3	3	3	3	3	3	3	3	3	3	3	3	3	3	3	3	3	3	3	3	3	3	0	0	0	0	87
											Image 5
											Cell no.	1	2	3	4	5	6	7	8	9	10	11	12	13	14	15	16	17	18	19	20	21	22	23	24	25	26	27	28	29	30	31	32	33	34	Tot.
											Foci	2	3	3	3	3	3	3	3	3	3	3	3	3	3	3	3	3	3	3	3	3	3	3	3	3	3	3	3	3	0	0	0	0	0	86
											Image 6
											Cell no.	1	2	3	4	5	6	7	8	9	10	11	12	13	14	15	16	17	18	19	20	21	22	23	24	25	26	27	28	29	30	31	32	33	34	Tot.
											Foci	1	3	3	3	3	3	3	3	3	3	3	3	3	3	3	3	3	3	3	3	3	3	3	0	0	0	0	0	0	0	0	0	0	0	67
											180621 ssa1Δ ssa2Δ pPGALGFP-HSP104 pRS415-PGPDssa4SBDsw Control																																				ssa1Δ ssa2Δ pPGALGFP-HSP104 pRS415-PGPDssa4SBDsw Control
											Image 1																																				Image	1	2
											Cell no.	1	2	3	4	5	6	7	8	9	10	11	12	13	14	15	16	17	18	19	20	21	22	23	24	25	26	27	28	29	30	31	32	33	34	Tot.	Cells	34	34
											Foci	1	1	1	3	3	3	0	0	0	0	0	0	0	0	0	0	0	0	0	0	0	0	0	0	0	0	0	0	0	0	0	0	0	0	12	Cells w. foci	6	4
											Image 2
											Cell no.	1	2	3	4	5	6	7	8	9	10	11	12	13	14	15	16	17	18	19	20	21	22	23	24	25	26	27	28	29	30	31	32	33	34	Tot.	pGFP-HSP104	1	2
											Foci	1	2	3	3	0	0	0	0	0	0	0	0	0	0	0	0	0	0	0	0	0	0	0	0	0	0	0	0	0	0	0	0	0	0	9	1 foci	3	1
											Image 3																																				2 foci	0	1
											Cell no.	1	2	3	4	5	6	7	8	9	10	11	12	13	14	15	16	17	18	19	20	21	22	23	24	25	26	27	28	29	30	31	32	33	34	Tot.	3+ foci	3	2
											Foci	1	3	3	3	3	3	0	0	0	0	0	0	0	0	0	0	0	0	0	0	0	0	0	0	0	0	0	0	0	0	0	0	0	0	16	Tot.	6	4
											Image 4
											Cell no.	1	2	3	4	5	6	7	8	9	10	11	12	13	14	15	16	17	18	19	20	21	22	23	24	25	26	27	28	29	30	31	32	33	34	Tot.
											Foci	1	1	3	3	3	3	0	0	0	0	0	0	0	0	0	0	0	0	0	0	0	0	0	0	0	0	0	0	0	0	0	0	0	0	14
											Image 5
											Cell no.	1	2	3	4	5	6	7	8	9	10	11	12	13	14	15	16	17	18	19	20	21	22	23	24	25	26	27	28	29	30	31	32	33	34	Tot.
											Foci	3	3	3	3	0	0	0	0	0	0	0	0	0	0	0	0	0	0	0	0	0	0	0	0	0	0	0	0	0	0	0	0	0	0	12
											Image 6
											Cell no.	1	2	3	4	5	6	7	8	9	10	11	12	13	14	15	16	17	18	19	20	21	22	23	24	25	26	27	28	29	30	31	32	33	34	Tot.
											Foci	2	2	2	0	0	0	0	0	0	0	0	0	0	0	0	0	0	0	0	0	0	0	0	0	0	0	0	0	0	0	0	0	0	0	6
											180621 ssa1Δ ssa2Δ pPGALGFP-HSP104 pRS415-PGPDssa4SBDsw Heatshock 30 min																																				42 °C 30 minutes
											Image 1																																				Image	1	2
											Cell no.	1	2	3	4	5	6	7	8	9	10	11	12	13	14	15	16	17	18	19	20	21	22	23	24	25	26	27	28	29	30	31	32	33	34	Tot.	Cells	34	34
											Foci	3	3	3	3	0	0	0	0	0	0	0	0	0	0	0	0	0	0	0	0	0	0	0	0	0	0	0	0	0	0	0	0	0	0	12	Cells w. foci	4	10
											Image 2
											Cell no.	1	2	3	4	5	6	7	8	9	10	11	12	13	14	15	16	17	18	19	20	21	22	23	24	25	26	27	28	29	30	31	32	33	34	Tot.	pGFP-HSP104	1	2
											Foci	1	2	2	2	2	3	3	3	3	3	0	0	0	0	0	0	0	0	0	0	0	0	0	0	0	0	0	0	0	0	0	0	0	0	24	1 foci	0	1
											Image 3																																				2 foci	0	4
											Cell no.	1	2	3	4	5	6	7	8	9	10	11	12	13	14	15	16	17	18	19	20	21	22	23	24	25	26	27	28	29	30	31	32	33	34	Tot.	3+ foci	4	5
											Foci	1	1	1	1	3	3	0	0	0	0	0	0	0	0	0	0	0	0	0	0	0	0	0	0	0	0	0	0	0	0	0	0	0	0	10	Tot.	4	10
											Image 4
											Cell no.	1	2	3	4	5	6	7	8	9	10	11	12	13	14	15	16	17	18	19	20	21	22	23	24	25	26	27	28	29	30	31	32	33	34	Tot.
											Foci	2	3	3	3	3	3	3	3	3	3	0	0	0	0	0	0	0	0	0	0	0	0	0	0	0	0	0	0	0	0	0	0	0	0	29
											Image 5
											Cell no.	1	2	3	4	5	6	7	8	9	10	11	12	13	14	15	16	17	18	19	20	21	22	23	24	25	26	27	28	29	30	31	32	33	34	Tot.
											Foci	1	3	3	3	3	3	3	3	3	3	3	3	0	0	0	0	0	0	0	0	0	0	0	0	0	0	0	0	0	0	0	0	0	0	34
											Image 6
											Cell no.	1	2	3	4	5	6	7	8	9	10	11	12	13	14	15	16	17	18	19	20	21	22	23	24	25	26	27	28	29	30	31	32	33	34	Tot.
											Foci	1	3	3	0	0	0	0	0	0	0	0	0	0	0	0	0	0	0	0	0	0	0	0	0	0	0	0	0	0	0	0	0	0	0	7
											180621 ssa1Δ ssa2Δ pPGALGFP-HSP104 pRS415-PGPDssa4CTD+RCsw Control																																				ssa1Δ ssa2Δ pPGALGFP-HSP104 pRS415-PGPDssa4CTD+RCsw Control
											Image 1																																				Image	1	2
											Cell no.	1	2	3	4	5	6	7	8	9	10	11	12	13	14	15	16	17	18	19	20	21	22	23	24	25	26	27	28	29	30	31	32	33	34	Tot.	Cells	34	34
											Foci	1	1	1	1	3	0	0	0	0	0	0	0	0	0	0	0	0	0	0	0	0	0	0	0	0	0	0	0	0	0	0	0	0	0	7	Cells w. foci	5	3
											Image 2
											Cell no.	1	2	3	4	5	6	7	8	9	10	11	12	13	14	15	16	17	18	19	20	21	22	23	24	25	26	27	28	29	30	31	32	33	34	Tot.	pGFP-HSP104	1	2
											Foci	1	2	3	0	0	0	0	0	0	0	0	0	0	0	0	0	0	0	0	0	0	0	0	0	0	0	0	0	0	0	0	0	0	0	6	1 foci	4	1
											Image 3																																				2 foci	0	1
											Cell no.	1	2	3	4	5	6	7	8	9	10	11	12	13	14	15	16	17	18	19	20	21	22	23	24	25	26	27	28	29	30	31	32	33	34	Tot.	3+ foci	1	1
											Foci	1	2	2	3	0	0	0	0	0	0	0	0	0	0	0	0	0	0	0	0	0	0	0	0	0	0	0	0	0	0	0	0	0	0	8	Tot.	5	3
											Image 4
											Cell no.	1	2	3	4	5	6	7	8	9	10	11	12	13	14	15	16	17	18	19	20	21	22	23	24	25	26	27	28	29	30	31	32	33	34	Tot.
											Foci	1	3	3	0	0	0	0	0	0	0	0	0	0	0	0	0	0	0	0	0	0	0	0	0	0	0	0	0	0	0	0	0	0	0	7
											Image 5
											Cell no.	1	2	3	4	5	6	7	8	9	10	11	12	13	14	15	16	17	18	19	20	21	22	23	24	25	26	27	28	29	30	31	32	33	34	Tot.
											Foci	3	0	0	0	0	0	0	0	0	0	0	0	0	0	0	0	0	0	0	0	0	0	0	0	0	0	0	0	0	0	0	0	0	0	3
											Image 6
											Cell no.	1	2	3	4	5	6	7	8	9	10	11	12	13	14	15	16	17	18	19	20	21	22	23	24	25	26	27	28	29	30	31	32	33	34	Tot.
											Foci	1	1	3	3	0	0	0	0	0	0	0	0	0	0	0	0	0	0	0	0	0	0	0	0	0	0	0	0	0	0	0	0	0	0	8
											180621 ssa1Δ ssa2Δ pPGALGFP-HSP104 pRS415-PGPDssa4CTD+RCsw Heatshock 30 min																																				42 °C 30 minutes
											Image 1																																				Image	1	2
											Cell no.	1	2	3	4	5	6	7	8	9	10	11	12	13	14	15	16	17	18	19	20	21	22	23	24	25	26	27	28	29	30	31	32	33	34	Tot.	Cells	34	34
											Foci	1	3	3	3	3	3	3	3	3	3	3	3	3	0	0	0	0	0	0	0	0	0	0	0	0	0	0	0	0	0	0	0	0	0	37	Cells w. foci	13	20
											Image 2
											Cell no.	1	2	3	4	5	6	7	8	9	10	11	12	13	14	15	16	17	18	19	20	21	22	23	24	25	26	27	28	29	30	31	32	33	34	Tot.	pGFP-HSP104	1	2
											Foci	1	2	2	3	3	3	3	3	3	3	3	3	3	3	3	3	3	3	3	3	0	0	0	0	0	0	0	0	0	0	0	0	0	0	56	1 foci	1	1
											Image 3																																				2 foci	0	2
											Cell no.	1	2	3	4	5	6	7	8	9	10	11	12	13	14	15	16	17	18	19	20	21	22	23	24	25	26	27	28	29	30	31	32	33	34	Tot.	3+ foci	12	17
											Foci	1	1	1	3	3	3	3	3	3	3	3	3	3	3	3	3	3	3	3	3	3	0	0	0	0	0	0	0	0	0	0	0	0	0	57	Tot.	13	20
											Image 4
											Cell no.	1	2	3	4	5	6	7	8	9	10	11	12	13	14	15	16	17	18	19	20	21	22	23	24	25	26	27	28	29	30	31	32	33	34	Tot.
											Foci	3	3	3	3	3	3	3	3	3	3	3	3	3	3	3	3	3	0	0	0	0	0	0	0	0	0	0	0	0	0	0	0	0	0	51
											Image 5
											Cell no.	1	2	3	4	5	6	7	8	9	10	11	12	13	14	15	16	17	18	19	20	21	22	23	24	25	26	27	28	29	30	31	32	33	34	Tot.
											Foci	1	1	3	3	3	3	3	3	3	3	0	0	0	0	0	0	0	0	0	0	0	0	0	0	0	0	0	0	0	0	0	0	0	0	26
											Image 6
											Cell no.	1	2	3	4	5	6	7	8	9	10	11	12	13	14	15	16	17	18	19	20	21	22	23	24	25	26	27	28	29	30	31	32	33	34	Tot.
											Foci	3	3	3	3	3	3	3	3	3	3	0	0	0	0	0	0	0	0	0	0	0	0	0	0	0	0	0	0	0	0	0	0	0	0	30
											Image 7
											Cell no.	1	2	3	4	5	6	7	8	9	10	11	12	13	14	15	16	17	18	19	20	21	22	23	24	25	26	27	28	29						Tot.
											Foci																																			0
[truncated: 21 more columns]

## Sheet: 180627 DD w. vector & pSSA1-4
Counted on 180629											180627 ssa1Δ ssa2Δ pPGALGFP-HSP104 pRS415-PGPD Control
180627 ssa1Δ ssa2Δ pPGALGFP-HSP104 pRS415-PGPD clone 2											Image 1
Condition	Time	Cells	Cells w. foci	No. of foci	% cells w. foci	% class 1	% class 2	% class 3	Foci per cell		Cell no.	1	2	3	4	5	6	7	8	9	10	11	12	13	14	15	16	17	18	19	20	21	22	23	24	25	26	27	28	29	30	31	32	33	34
Control	N/A	204	15	35	0.0735294	0.266667	0.133333	0.6	2.33333		Foci	0	0	0	0	0	0	0	0	0	0	0	0	0	0	0	0	0	0	0	0	0	0	0	0	0	0	0	0	0	0	0	0	0	0
42 °C	30 min	200	3	3	0.015	1	0	0	1		Image 2
											Cell no.	1	2	3	4	5	6	7	8	9	10	11	12	13	14	15	16	17	18	19	20	21	22	23	24	25	26	27	28	29	30	31	32	33	34
180627 ssa1Δ ssa2Δ pPGALGFP-HSP104 pRS415-PGPDSSA1 clone 3											Foci	1	1	3	3	3	3	0	0	0	0	0	0	0	0	0	0	0	0	0	0	0	0	0	0	0	0	0	0	0	0	0	0	0	0
Condition	Time	Cells	Cells w. foci	No. of foci	% cells w. foci	% class 1	% class 2	% class 3	Foci per cell		Image 3
Control	N/A	203	124	266	0.610837	0.266129	0.322581	0.41129	2.14516		Cell no.	1	2	3	4	5	6	7	8	9	10	11	12	13	14	15	16	17	18	19	20	21	22	23	24	25	26	27	28	29	30	31	32	33	34
42 °C	30 min	204	185	537	0.906863	0.0324324	0.0324324	0.935135	2.9027		Foci	1	0	0	0	0	0	0	0	0	0	0	0	0	0	0	0	0	0	0	0	0	0	0	0	0	0	0	0	0	0	0	0	0	0
											Image 4
180627 ssa1Δ ssa2Δ pPGALGFP-HSP104 pRS415-PGPDSSA4 clone 2											Cell no.	1	2	3	4	5	6	7	8	9	10	11	12	13	14	15	16	17	18	19	20	21	22	23	24	25	26	27	28	29	30	31	32	33	34
Condition	Time	Cells	Cells w. foci	No. of foci	% cells w. foci	% class 1	% class 2	% class 3	Foci per cell		Foci	2	0	0	0	0	0	0	0	0	0	0	0	0	0	0	0	0	0	0	0	0	0	0	0	0	0	0	0	0	0	0	0	0	0
Control	N/A	200	8	21	0.04	0.125	0.125	0.75	2.625		Image 5
42 °C	30 min	200	63	167	0.315	0.15873	0.031746	0.809524	2.65079		Cell no.	1	2	3	4	5	6	7	8	9	10	11	12	13	14	15	16	17	18	19	20	21	22	23	24	25	26	27	28	29	30	31	32	33	34
											Foci	1	2	3	0	0	0	0	0	0	0	0	0	0	0	0	0	0	0	0	0	0	0	0	0	0	0	0	0	0	0	0	0	0	0
											Image 7
											Cell no.	1	2	3	4	5	6	7	8	9	10	11	12	13	14	15	16	17	18	19	20	21	22	23	24	25	26	27	28	29	30	31	32	33	34
											Foci	3	3	3	3	0	0	0	0	0	0	0	0	0	0	0	0	0	0	0	0	0	0	0	0	0	0	0	0	0	0	0	0	0	0
											180627 ssa1Δ ssa2Δ pPGALGFP-HSP104 pRS415-PGPD Heatshock 30 min
											Image 1
											Cell no.	1	2	3	4	5	6	7	8	9	10	11	12	13	14	15	16	17	18	19	20	21	22	23	24	25	26	27	28	29	30	31	32	33	34	35	36	37	38
											Foci	1	0	0	0	0	0	0	0	0	0	0	0	0	0	0	0	0	0	0	0	0	0	0	0	0	0	0	0	0	0	0	0	0	0	0	0	0	0
											Image 2
											Cell no.	1	2	3	4	5	6	7	8	9	10	11	12	13	14	15	16	17	18	19	20	21	22	23	24	25	26	27	28	29	30	31	32	33	34	35	36	37	38
											Foci	0	0	0	0	0	0	0	0	0	0	0	0	0	0	0	0	0	0	0	0	0	0	0	0	0	0	0	0	0	0	0	0	0	0	0	0	0	0
											Image 3
											Cell no.	1	2	3	4	5	6	7	8	9	10	11	12	13	14	15	16	17	18	19	20	21	22	23	24	25	26	27	28	29	30	31	32	33	34	35	36	37	38
											Foci	1	0	0	0	0	0	0	0	0	0	0	0	0	0	0	0	0	0	0	0	0	0	0	0	0	0	0	0	0	0	0	0	0	0	0	0	0	0
											Image 4
											Cell no.	1	2	3	4	5	6	7	8	9	10	11	12	13	14	15	16	17	18	19	20	21	22	23	24	25	26	27	28	29	30	31	32	33	34	35	36	37	38
											Foci	1	0	0	0	0	0	0	0	0	0	0	0	0	0	0	0	0	0	0	0	0	0	0	0	0	0	0	0	0	0	0	0	0	0	0	0	0	0
											Image 5
											Cell no.	1	2	3	4	5	6	7	8	9	10	11	12	13	14	15	16	17	18	19	20	21	22	23	24	25	26	27	28	29	30	31	32	33	34	35	36	37	38
											Foci	0	0	0	0	0	0	0	0	0	0	0	0	0	0	0	0	0	0	0	0	0	0	0	0	0	0	0	0	0	0	0	0	0	0	0	0	0	0
											180627 ssa1Δ ssa2Δ pPGALGFP-HSP104 pRS415-PGPDSSA1 Control
											Image 1
											Cell no.	1	2	3	4	5	6	7	8	9	10	11	12	13	14	15	16	17	18	19	20	21	22	23	24	25	26	27	28	29
											Foci	1	1	1	2	2	3	3	0	0	0	0	0	0	0	0	0	0	0	0	0	0	0	0	0	0	0	0	0	0
											Image 2
											Cell no.	1	2	3	4	5	6	7	8	9	10	11	12	13	14	15	16	17	18	19	20	21	22	23	24	25	26	27	28	29
											Foci	1	1	1	1	1	2	2	2	2	2	3	3	3	3	0	0	0	0	0	0	0	0	0	0	0	0	0	0	0
											Image 3
											Cell no.	1	2	3	4	5	6	7	8	9	10	11	12	13	14	15	16	17	18	19	20	21	22	23	24	25	26	27	28	29
											Foci	1	1	2	2	2	2	2	2	2	2	3	3	3	3	3	3	3	3	3	0	0	0	0	0	0	0	0	0	0
											Image 4
											Cell no.	1	2	3	4	5	6	7	8	9	10	11	12	13	14	15	16	17	18	19	20	21	22	23	24	25	26	27	28	29
											Foci	1	1	1	2	2	2	2	2	2	3	3	3	3	3	3	3	3	3	3	3	3	0	0	0	0	0	0	0	0
											Image 5
											Cell no.	1	2	3	4	5	6	7	8	9	10	11	12	13	14	15	16	17	18	19	20	21	22	23	24	25	26	27	28	29
											Foci	1	1	1	1	1	1	1	2	2	2	2	2	2	3	3	3	3	3	3	3	0	0	0	0	0	0	0	0	0
											Image 6
											Cell no.	1	2	3	4	5	6	7	8	9	10	11	12	13	14	15	16	17	18	19	20	21	22	23	24	25	26	27	28	29
											Foci	1	1	1	1	1	1	1	1	2	2	2	2	2	3	3	3	3	3	3	3	0	0	0	0	0	0	0	0	0
											Image 7
											Cell no.	1	2	3	4	5	6	7	8	9	10	11	12	13	14	15	16	17	18	19	20	21	22	23	24	25	26	27	28	29
											Foci	1	1	1	1	1	2	2	2	2	2	2	2	2	3	3	3	3	3	3	3	3	3	3	0	0	0	0	0	0
											180627 ssa1Δ ssa2Δ pPGALGFP-HSP104 pRS415-PGPDSSA1 Heatshock 30 min
											Image 1
											Cell no.	1	2	3	4	5	6	7	8	9	10	11	12	13	14	15	16	17	18	19	20	21	22	23	24	25	26	27	28	29	30	31	32	33	34
											Foci	1	3	3	3	3	3	3	3	3	3	3	3	3	3	3	3	3	3	3	3	3	3	3	3	3	3	3	3	3	3	3	3	3	0
											Image 2
											Cell no.	1	2	3	4	5	6	7	8	9	10	11	12	13	14	15	16	17	18	19	20	21	22	23	24	25	26	27	28	29	30	31	32	33	34
											Foci	1	1	1	2	2	0	0	3	3	3	3	3	3	3	3	3	3	3	3	3	3	3	3	3	3	3	3	3	3	3	3	3	3	3
											Image 3
											Cell no.	1	2	3	4	5	6	7	8	9	10	11	12	13	14	15	16	17	18	19	20	21	22	23	24	25	26	27	28	29	30	31	32	33	34
											Foci	1	2	2	2	0	0	0	0	0	3	3	3	3	3	3	3	3	3	3	3	3	3	3	3	3	3	3	3	3	3	3	3	3	3
											Image 4
											Cell no.	1	2	3	4	5	6	7	8	9	10	11	12	13	14	15	16	17	18	19	20	21	22	23	24	25	26	27	28	29	30	31	32	33	34
											Foci	2	0	0	0	0	0	0	0	3	3	3	3	3	3	3	3	3	3	3	3	3	3	3	3	3	3	3	3	3	3	3	3	3	3
											Image 5
											Cell no.	1	2	3	4	5	6	7	8	9	10	11	12	13	14	15	16	17	18	19	20	21	22	23	24	25	26	27	28	29	30	31	32	33	34
											Foci	0	0	1	3	3	3	3	3	3	3	3	3	3	3	3	3	3	3	3	3	3	3	3	3	3	3	3	3	3	3	3	3	3	0
											Image 6
											Cell no.	1	2	3	4	5	6	7	8	9	10	11	12	13	14	15	16	17	18	19	20	21	22	23	24	25	26	27	28	29	30	31	32	33	34
											Foci	3	3	3	3	3	3	3	3	3	3	3	3	3	3	3	3	3	3	3	3	3	3	3	3	3	3	3	3	3	3	3	3	3	0
											180627 ssa1Δ ssa2Δ pPGALGFP-HSP104 pRS415-PGPDSSA4 Control
											Image 1
											Cell no.	1	2	3	4	5	6	7	8	9	10	11	12	13	14	15	16	17	18	19	20	21	22	23	24	25
											Foci	1	3	0	0	0	0	0	0	0	0	0	0	0	0	0	0	0	0	0	0	0	0	0	0	0
											Image 2
											Cell no.	1	2	3	4	5	6	7	8	9	10	11	12	13	14	15	16	17	18	19	20	21	22	23	24	25
											Foci	3	0	0	0	0	0	0	0	0	0	0	0	0	0	0	0	0	0	0	0	0	0	0	0	0
											Image 3
											Cell no.	1	2	3	4	5	6	7	8	9	10	11	12	13	14	15	16	17	18	19	20	21	22	23	24	25
											Foci	0	0	0	0	0	0	0	0	0	0	0	0	0	0	0	0	0	0	0	0	0	0	0	0	0
											Image 4
											Cell no.	1	2	3	4	5	6	7	8	9	10	11	12	13	14	15	16	17	18	19	20	21	22	23	24	25
											Foci	0	0	0	0	0	0	0	0	0	0	0	0	0	0	0	0	0	0	0	0	0	0	0	0	0
											Image 5
											Cell no.	1	2	3	4	5	6	7	8	9	10	11	12	13	14	15	16	17	18	19	20	21	22	23	24	25
											Foci	2	3	0	0	0	0	0	0	0	0	0	0	0	0	0	0	0	0	0	0	0	0	0	0	0
											Image 6
											Cell no.	1	2	3	4	5	6	7	8	9	10	11	12	13	14	15	16	17	18	19	20	21	22	23	24	25
											Foci	3	3	0	0	0	0	0	0	0	0	0	0	0	0	0	0	0	0	0	0	0	0	0	0	0
											Image 7
											Cell no.	1	2	3	4	5	6	7	8	9	10	11	12	13	14	15	16	17	18	19	20	21	22	23	24	25
											Foci	3	0	0	0	0	0	0	0	0	0	0	0	0	0	0	0	0	0	0	0	0	0	0	0	0
											Image 8
											Cell no.	1	2	3	4	5	6	7	8	9	10	11	12	13	14	15	16	17	18	19	20	21	22	23	24	25
											Foci	0	0	0	0	0	0	0	0	0	0	0	0	0	0	0	0	0	0	0	0	0	0	0	0	0
											180627 ssa1Δ ssa2Δ pPGALGFP-HSP104 pRS415-PGPDSSA4 Heatshock 30 min
											Image 1
											Cell no.	1	2	3	4	5	6	7	8	9	10	11	12	13	14	15	16	17	18	19	20	21	22	23	24	25	26	27	28	29	30	31	32	33	34	35	36	37	38
											Foci	3	3	3	3	3	3	3	3	3	3	3	3	3	3	0	0	0	0	0	0	0	0	0	0	0	0	0	0	0	0	0	0	0	0	0	0	0	0
											Image 2
											Cell no.	1	2	3	4	5	6	7	8	9	10	11	12	13	14	15	16	17	18	19	20	21	22	23	24	25	26	27	28	29	30	31	32	33	34	35	36	37	38
											Foci	1	3	3	3	3	3	3	3	0	0	0	0	0	0	0	0	0	0	0	0	0	0	0	0	0	0	0	0	0	0	0	0	0	0	0	0	0	0
											Image 3
											Cell no.	1	2	3	4	5	6	7	8	9	10	11	12	13	14	15	16	17	18	19	20	21	22	23	24	25	26	27	28	29	30	31	32	33	34	35	36	37	38
											Foci	1	1	2	3	3	3	3	3	3	3	3	3	3	3	3	0	0	0	0	0	0	0	0	0	0	0	0	0	0	0	0	0	0	0	0	0	0	0
											Image 4
											Cell no.	1	2	3	4	5	6	7	8	9	10	11	12	13	14	15	16	17	18	19	20	21	22	23	24	25	26	27	28	29	30	31	32	33	34	35	36	37	38
											Foci	1	1	1	1	3	3	3	3	3	3	3	0	0	0	0	0	0	0	0	0	0	0	0	0	0	0	0	0	0	0	0	0	0	0	0	0	0	0
											Image 5
											Cell no.	1	2	3	4	5	6	7	8	9	10	11	12	13	14	15	16	17	18	19	20	21	22	23	24	25	26	27	28	29	30	31	32	33	34	35	36	37	38
											Foci	1	1	1	2	3	3	3	3	3	3	3	3	3	3	3	0	0	0	0	0	0	0	0	0	0	0	0	0	0	0	0	0	0	0	0	0	0	0
[truncated: 10 more columns]

## Sheet: 180627 DD w. pssa4-const
Counted on 180629, 180702											180627 ssa1Δ ssa2Δ pPGALGFP-HSP104 pRS415-PGPDssa4NBDsw Control
180627 ssa1Δ ssa2Δ pPGALGFP-HSP104 pRS415-PGPDssa4NBDsw clone 2											Image 1
Condition	Time	Cells	Cells w. foci	No. of foci	% cells w. foci	% class 1	% class 2	% class 3	Foci per cell		Cell no.	1	2	3	4	5	6	7	8	9	10	11	12	13	14	15	16	17	18	19	20	21	22	23	24	25	26	27	28	29	30	31	32	33	34	35	36	37	38
Control	N/A	200	136	319	0.68	0.242647	0.169118	0.588235	2.34559		Foci	1	1	1	1	1	2	2	2	2	3	3	3	3	3	3	3	3	3	3	3	3	3	3	3	3	3	3	3	3	3	0	0	0	0	0	0	0	0
42 °C	30 min	200	166	479	0.83	0.0421687	0.0301205	0.927711	2.88554		Image 2
											Cell no.	1	2	3	4	5	6	7	8	9	10	11	12	13	14	15	16	17	18	19	20	21	22	23	24	25	26	27	28	29	30	31	32	33	34	35	36	37	38
180627ssa1Δ ssa2Δ pPGALGFP-HSP104 pRS415-PGPDssa4SBDsw clone 1											Foci	1	1	1	2	2	2	2	2	2	2	3	3	3	3	3	3	3	3	3	3	3	3	3	3	0	0	0	0	0	0	0	0	0	0	0	0	0	0
Condition	Time	Cells	Cells w. foci	No. of foci	% cells w. foci	% class 1	% class 2	% class 3	Foci per cell		Image 3
Control	N/A	204	33	67	0.161765	0.393939	0.181818	0.424242	2.0303		Cell no.	1	2	3	4	5	6	7	8	9	10	11	12	13	14	15	16	17	18	19	20	21	22	23	24	25	26	27	28	29	30	31	32	33	34	35	36	37	38
42 °C	30 min	200	65	159	0.325	0.169231	0.215385	0.615385	2.44615		Foci	1	1	1	1	1	1	1	1	1	2	2	2	2	3	3	3	3	3	3	3	3	3	3	0	0	0	0	0	0	0	0	0	0	0	0	0	0	0
											Image 4
180627 ssa1Δ ssa2Δ pPGALGFP-HSP104 pRS415-PGPDssa4CTD+RCsw clone 3											Cell no.	1	2	3	4	5	6	7	8	9	10	11	12	13	14	15	16	17	18	19	20	21	22	23	24	25	26	27	28	29	30	31	32	33	34	35	36	37	38
	Time	Cells	Cells w. foci	No. of foci	% cells w. foci	% class 1	% class 2	% class 3	Foci per cell		Foci	1	1	1	1	1	1	2	2	2	2	3	3	3	3	3	3	3	3	3	3	3	3	3	3	3	3	3	3	3	3	3	0	0	0	0	0	0	0
Control	N/A	200	26	46	0.13	0.384615	0.461538	0.153846	1.76923		Image 5
42 °C	30 min	200	70	185	0.35	0.114286	0.128571	0.757143	2.64286		Cell no.	1	2	3	4	5	6	7	8	9	10	11	12	13	14	15	16	17	18	19	20	21	22	23	24	25	26	27	28	29	30	31	32	33	34	35	36	37	38
											Foci	1	1	1	1	1	1	1	1	1	1	2	2	2	2	3	3	3	3	3	3	3	3	3	3	3	3	3	3	0	0	0	0	0	0	0	0	0	0
											180627 ssa1Δ ssa2Δ pPGALGFP-HSP104 pRS415-PGPDssa4NBDsw Heatshock 30 min
											Image 1
											Cell no.	1	2	3	4	5	6	7	8	9	10	11	12	13	14	15	16	17	18	19	20	21	22	23	24	25	26	27	28	29	30	31	32	33	34	35	36	37	38
											Foci	1	1	2	3	3	3	3	3	3	3	3	3	3	3	3	3	3	3	3	3	3	3	3	3	3	3	3	3	3	3	3	0	0	0	0	0	0	0
											Image 2
											Cell no.	1	2	3	4	5	6	7	8	9	10	11	12	13	14	15	16	17	18	19	20	21	22	23	24	25	26	27	28	29	30	31	32	33	34	35	36	37	38
											Foci	1	1	1	2	2	2	3	3	3	3	3	3	3	3	3	3	3	3	3	3	3	3	3	3	3	3	3	3	3	3	3	3	3	3	0	0	0	0
											Image 3
											Cell no.	1	2	3	4	5	6	7	8	9	10	11	12	13	14	15	16	17	18	19	20	21	22	23	24	25	26	27	28	29	30	31	32	33	34	35	36	37	38
											Foci	1	3	3	3	3	3	3	3	3	3	3	3	3	3	3	3	3	3	3	3	3	3	3	3	3	3	3	3	3	3	3	3	3	0	0	0	0	0
											Image 4
											Cell no.	1	2	3	4	5	6	7	8	9	10	11	12	13	14	15	16	17	18	19	20	21	22	23	24	25	26	27	28	29	30	31	32	33	34	35	36	37	38
											Foci	1	3	3	3	3	3	3	3	3	3	3	3	3	3	3	3	3	3	3	3	3	3	3	3	3	3	3	3	3	3	3	3	3	0	0	0	0	0
											Image 5
											Cell no.	1	2	3	4	5	6	7	8	9	10	11	12	13	14	15	16	17	18	19	20	21	22	23	24	25	26	27	28	29	30	31	32	33	34	35	36	37	38
											Foci	2	3	3	3	3	3	3	3	3	3	3	3	3	3	3	3	3	3	3	3	3	3	3	3	3	3	3	3	3	3	3	3	3	3	3	0	0	0
											180627 ssa1Δ ssa2Δ pPGALGFP-HSP104 pRS415-PGPDssa4SBDsw Control
											Image 1
											Cell no.	1	2	3	4	5	6	7	8	9	10	11	12	13	14	15	16	17	18	19	20	21	22	23	24	25	26	27	28	29	30	31	32	33	34
											Foci	1	1	3	0	0	0	0	0	0	0	0	0	0	0	0	0	0	0	0	0	0	0	0	0	0	0	0	0	0	0	0	0	0	0
											Image 2
											Cell no.	1	2	3	4	5	6	7	8	9	10	11	12	13	14	15	16	17	18	19	20	21	22	23	24	25	26	27	28	29	30	31	32	33	34
											Foci	1	3	3	3	0	0	0	0	0	0	0	0	0	0	0	0	0	0	0	0	0	0	0	0	0	0	0	0	0	0	0	0	0	0
											Image 3
											Cell no.	1	2	3	4	5	6	7	8	9	10	11	12	13	14	15	16	17	18	19	20	21	22	23	24	25	26	27	28	29	30	31	32	33	34
											Foci	1	1	2	3	3	3	3	0	0	0	0	0	0	0	0	0	0	0	0	0	0	0	0	0	0	0	0	0	0	0	0	0	0	0
											Image 4
											Cell no.	1	2	3	4	5	6	7	8	9	10	11	12	13	14	15	16	17	18	19	20	21	22	23	24	25	26	27	28	29	30	31	32	33	34
											Foci	1	2	3	3	3	3	0	0	0	0	0	0	0	0	0	0	0	0	0	0	0	0	0	0	0	0	0	0	0	0	0	0	0	0
											Image 5
											Cell no.	1	2	3	4	5	6	7	8	9	10	11	12	13	14	15	16	17	18	19	20	21	22	23	24	25	26	27	28	29	30	31	32	33	34
											Foci	1	2	2	2	3	0	0	0	0	0	0	0	0	0	0	0	0	0	0	0	0	0	0	0	0	0	0	0	0	0	0	0	0	0
											Image 6
											Cell no.	1	2	3	4	5	6	7	8	9	10	11	12	13	14	15	16	17	18	19	20	21	22	23	24	25	26	27	28	29	30	31	32	33	34
											Foci	1	1	1	1	1	1	2	3	0	0	0	0	0	0	0	0	0	0	0	0	0	0	0	0	0	0	0	0	0	0	0	0	0	0
											180627 ssa1Δ ssa2Δ pPGALGFP-HSP104 pRS415-PGPDssa4SBDsw Heatshock 30 min
											Image 1
											Cell no.	1	2	3	4	5	6	7	8	9	10	11	12	13	14	15	16	17	18	19	20	21	22	23	24	25	26	27	28	29	30	31	32	33	34	35	36	37	38
											Foci	1	1	1	2	2	3	3	3	3	3	3	0	0	0	0	0	0	0	0	0	0	0	0	0	0	0	0	0	0	0	0	0	0	0	0	0	0	0
											Image 2
											Cell no.	1	2	3	4	5	6	7	8	9	10	11	12	13	14	15	16	17	18	19	20	21	22	23	24	25	26	27	28	29	30	31	32	33	34	35	36	37	38
											Foci	1	1	1	2	2	2	2	2	3	3	3	3	3	3	3	3	3	3	3	3	3	3	3	0	0	0	0	0	0	0	0	0	0	0	0	0	0	0
											Image 3
											Cell no.	1	2	3	4	5	6	7	8	9	10	11	12	13	14	15	16	17	18	19	20	21	22	23	24	25	26	27	28	29	30	31	32	33	34	35	36	37	38
											Foci	2	2	2	3	3	3	0	0	0	0	0	0	0	0	0	0	0	0	0	0	0	0	0	0	0	0	0	0	0	0	0	0	0	0	0	0	0	0
											Image 4
											Cell no.	1	2	3	4	5	6	7	8	9	10	11	12	13	14	15	16	17	18	19	20	21	22	23	24	25	26	27	28	29	30	31	32	33	34	35	36	37	38
											Foci	1	1	1	2	2	3	3	3	3	3	3	3	3	3	3	0	0	0	0	0	0	0	0	0	0	0	0	0	0	0	0	0	0	0	0	0	0	0
											Image 5
											Cell no.	1	2	3	4	5	6	7	8	9	10	11	12	13	14	15	16	17	18	19	20	21	22	23	24	25	26	27	28	29	30	31	32	33	34	35	36	37	38
											Foci	1	1	2	2	3	3	3	3	3	3	0	0	0	0	0	0	0	0	0	0	0	0	0	0	0	0	0	0	0	0	0	0	0	0	0	0	0	0
											180627 ssa1Δ ssa2Δ pPGALGFP-HSP104 pRS415-PGPDssa4CTD+RCsw Control
											Image 1
											Cell no.	1	2	3	4	5	6	7	8	9	10	11	12	13	14	15	16	17	18	19	20	21	22	23	24	25	26	27	28	29	30	31	32	33	34	35	36	37	38
											Foci	1	1	2	2	2	2	2	2	2	3	3	0	0	0	0	0	0	0	0	0	0	0	0	0	0	0	0	0	0	0	0	0	0	0	0	0	0	0
											Image 2
											Cell no.	1	2	3	4	5	6	7	8	9	10	11	12	13	14	15	16	17	18	19	20	21	22	23	24	25	26	27	28	29	30	31	32	33	34	35	36	37	38
											Foci	1	1	2	2	0	0	0	0	0	0	0	0	0	0	0	0	0	0	0	0	0	0	0	0	0	0	0	0	0	0	0	0	0	0	0	0	0	0
											Image 3
											Cell no.	1	2	3	4	5	6	7	8	9	10	11	12	13	14	15	16	17	18	19	20	21	22	23	24	25	26	27	28	29	30	31	32	33	34	35	36	37	38
											Foci	1	1	0	0	0	0	0	0	0	0	0	0	0	0	0	0	0	0	0	0	0	0	0	0	0	0	0	0	0	0	0	0	0	0	0	0	0	0
											Image 4
											Cell no.	1	2	3	4	5	6	7	8	9	10	11	12	13	14	15	16	17	18	19	20	21	22	23	24	25	26	27	28	29	30	31	32	33	34	35	36	37	38
											Foci	1	3	0	0	0	0	0	0	0	0	0	0	0	0	0	0	0	0	0	0	0	0	0	0	0	0	0	0	0	0	0	0	0	0	0	0	0	0
											Image 5
											Cell no.	1	2	3	4	5	6	7	8	9	10	11	12	13	14	15	16	17	18	19	20	21	22	23	24	25	26	27	28	29	30	31	32	33	34	35	36	37	38
											Foci	1	1	1	2	2	2	3	0	0	0	0	0	0	0	0	0	0	0	0	0	0	0	0	0	0	0	0	0	0	0	0	0	0	0	0	0	0	0
											180627 ssa1Δ ssa2Δ pPGALGFP-HSP104 pRS415-PGPDssa4CTD+RCsw Heatshock 30 min
											Image 1
											Cell no.	1	2	3	4	5	6	7	8	9	10	11	12	13	14	15	16	17	18	19	20	21	22	23	24	25	26	27	28	29	30	31	32	33	34	35	36	37	38
											Foci	1	2	3	3	3	3	3	3	3	3	3	3	3	3	3	3	3	3	3	3	3	3	0	0	0	0	0	0	0	0	0	0	0	0	0	0	0	0
											Image 2
											Cell no.	1	2	3	4	5	6	7	8	9	10	11	12	13	14	15	16	17	18	19	20	21	22	23	24	25	26	27	28	29	30	31	32	33	34	35	36	37	38
											Foci	1	2	2	2	3	3	3	3	3	3	3	3	3	3	3	3	0	0	0	0	0	0	0	0	0	0	0	0	0	0	0	0	0	0	0	0	0	0
											Image 3
											Cell no.	1	2	3	4	5	6	7	8	9	10	11	12	13	14	15	16	17	18	19	20	21	22	23	24	25	26	27	28	29	30	31	32	33	34	35	36	37	38
											Foci	1	2	2	2	3	3	3	3	3	0	0	0	0	0	0	0	0	0	0	0	0	0	0	0	0	0	0	0	0	0	0	0	0	0	0	0	0	0
											Image 4
											Cell no.	1	2	3	4	5	6	7	8	9	10	11	12	13	14	15	16	17	18	19	20	21	22	23	24	25	26	27	28	29	30	31	32	33	34	35	36	37	38
											Foci	1	1	1	3	3	3	3	3	3	0	0	0	0	0	0	0	0	0	0	0	0	0	0	0	0	0	0	0	0	0	0	0	0	0	0	0	0	0
											Image 5
											Cell no.	1	2	3	4	5	6	7	8	9	10	11	12	13	14	15	16	17	18	19	20	21	22	23	24	25	26	27	28	29	30	31	32	33	34	35	36	37	38
											Foci	1	1	2	2	3	3	3	3	3	3	3	3	3	3	0	0	0	0	0	0	0	0	0	0	0	0	0	0	0	0	0	0	0	0	0	0	0	0
[truncated: 19 more columns]

## Sheet: 180628 WT w. pConst I-III
Counted by Sarah											180628 BY4741 pPGALGFP-HSP104 pRS415-PGPDssa4NBDsw Control
180628 BY4741 pPGALGFP-HSP104 pRS415-PGPDssa4NBDsw clone 1											Image 1
Condition	Time	Cells	Cells w. foci	No. of foci	% cells w. foci	% class 1	% class 2	% class 3	Foci per cell		Cell no.	1	2	3	4	5	6	7	8	9	10	11	12	13	14	15	16	17	18	19	20	21	22	23	24	25	26	27	28	29	30	31	32	33	34	35	36	37	38
Control	N/A	200	110	262	0.55	0.181818	0.254545	0.563636	2.38182		Foci	1	1	1	1	1	2	2	2	3	3	3	3	3	3	3	3	3	3	3	3	3	3	3	3	0	0	0	0	0	0	0	0	0	0	0	0	0	0
42 °C	30 min	200	179	531	0.895	0.0167598	0	0.98324	2.96648		Image 2
											Cell no.	1	2	3	4	5	6	7	8	9	10	11	12	13	14	15	16	17	18	19	20	21	22	23	24	25	26	27	28	29	30	31	32	33	34	35	36	37	38
180628 BY4741 pPGALGFP-HSP104 pRS415-PGPDssa4SBDsw clone 1											Foci	1	1	1	1	1	1	2	2	2	2	2	2	3	3	3	3	3	3	3	0	0	0	0	0	0	0	0	0	0	0	0	0	0	0	0	0	0	0
Condition	Time	Cells	Cells w. foci	No. of foci	% cells w. foci	% class 1	% class 2	% class 3	Foci per cell		Image 3
Control	N/A	200	75	140	0.375	0.466667	0.2	0.333333	1.86667		Cell no.	1	2	3	4	5	6	7	8	9	10	11	12	13	14	15	16	17	18	19	20	21	22	23	24	25	26	27	28	29	30	31	32	33	34	35	36	37	38
42 °C	30 min	200	159	469	0.795	0.0251572	0	0.974843	2.94969		Foci	1	1	2	2	3	3	3	3	3	3	3	3	3	3	3	3	3	3	3	3	3	3	3	0	0	0	0	0	0	0	0	0	0	0	0	0	0	0
											Image 4
180628 BY4741 pPGALGFP-HSP104 pRS415-PGPDssa4CTD+RCsw clone 5											Cell no.	1	2	3	4	5	6	7	8	9	10	11	12	13	14	15	16	17	18	19	20	21	22	23	24	25	26	27	28	29	30	31	32	33	34	35	36	37	38
Condition	Time	Cells	Cells w. foci	No. of foci	% cells w. foci	% class 1	% class 2	% class 3	Foci per cell		Foci	1	1	1	1	2	2	2	2	2	2	2	2	2	3	3	3	3	3	3	3	3	3	3	3	0	0	0	0	0	0	0	0	0	0	0	0	0	0
Control	N/A	200	73	129	0.365	0.438356	0.356164	0.205479	1.76712		Image 5
42 °C	30 min	200	172	545	0.86	0	0.00581395	0.994186	3.1686		Cell no.	1	2	3	4	5	6	7	8	9	10	11	12	13	14	15	16	17	18	19	20	21	22	23	24	25	26	27	28	29	30	31	32	33	34	35	36	37	38
											Foci	1	1	1	2	2	2	2	2	2	2	2	3	3	3	3	3	3	3	3	3	0	0	0	0	0	0	0	0	0	0	0	0	0	0	0	0	0	0
											180628 BY4741 pPGALGFP-HSP104 pRS415-PGPDssa4NBDsw Heatshock 30 min
											Image 1
											Cell no.	1	2	3	4	5	6	7	8	9	10	11	12	13	14	15	16	17	18	19	20	21	22	23	24	25	26	27	28	29	30	31	32	33	34	35	36	37	38
											Foci	3	3	3	3	3	3	3	3	3	3	3	3	3	3	3	3	3	3	3	3	3	3	3	3	3	3	3	3	3	3	3	3	3	3	3	0	0	0
											Image 2
											Cell no.	1	2	3	4	5	6	7	8	9	10	11	12	13	14	15	16	17	18	19	20	21	22	23	24	25	26	27	28	29	30	31	32	33	34	35	36	37	38
											Foci	3	3	3	3	3	3	3	3	3	3	3	3	3	3	3	3	3	3	3	3	3	3	3	3	3	3	3	3	3	3	3	3	3	3	3	0	0	0
											Image 3
											Cell no.	1	2	3	4	5	6	7	8	9	10	11	12	13	14	15	16	17	18	19	20	21	22	23	24	25	26	27	28	29	30	31	32	33	34	35	36	37	38
											Foci	1	1	1	3	3	3	3	3	3	3	3	3	3	3	3	3	3	3	3	3	3	3	3	3	3	3	3	3	3	3	3	3	3	3	0	0	0	0
											Image 4
											Cell no.	1	2	3	4	5	6	7	8	9	10	11	12	13	14	15	16	17	18	19	20	21	22	23	24	25	26	27	28	29	30	31	32	33	34	35	36	37	38
											Foci	3	3	3	3	3	3	3	3	3	3	3	3	3	3	3	3	3	3	3	3	3	3	3	3	3	3	3	3	3	3	3	3	3	3	3	0	0	0
											Image 5
											Cell no.	1	2	3	4	5	6	7	8	9	10	11	12	13	14	15	16	17	18	19	20	21	22	23	24	25	26	27	28	29	30	31	32	33	34	35	36	37	38
											Foci	3	3	3	3	3	3	3	3	3	3	3	3	3	3	3	3	3	3	3	3	3	3	3	3	3	3	3	3	3	3	3	3	3	3	3	3	3	3
											180628 BY4741 pPGALGFP-HSP104 pRS415-PGPDssa4SBDsw Control
											Image 1
											Cell no.	1	2	3	4	5	6	7	8	9	10	11	12	13	14	15	16	17	18	19	20	21	22	23	24	25	26	27	28	29	30	31	32	33	34	35	36	37	38
											Foci	1	1	1	1	1	1	1	1	1	1	1	2	2	2	2	3	3	0	0	0	0	0	0	0	0	0	0	0	0	0	0	0	0	0	0	0	0	0
											Image 2
											Cell no.	1	2	3	4	5	6	7	8	9	10	11	12	13	14	15	16	17	18	19	20	21	22	23	24	25	26	27	28	29	30	31	32	33	34	35	36	37	38
											Foci	1	1	1	1	1	2	2	2	2	2	3	3	3	3	3	3	3	3	0	0	0	0	0	0	0	0	0	0	0	0	0	0	0	0	0	0	0	0
											Image 3
											Cell no.	1	2	3	4	5	6	7	8	9	10	11	12	13	14	15	16	17	18	19	20	21	22	23	24	25	26	27	28	29	30	31	32	33	34	35	36	37	38
											Foci	1	1	1	1	1	1	1	1	1	2	3	3	3	3	3	3	3	0	0	0	0	0	0	0	0	0	0	0	0	0	0	0	0	0	0	0	0	0
											Image 4
											Cell no.	1	2	3	4	5	6	7	8	9	10	11	12	13	14	15	16	17	18	19	20	21	22	23	24	25	26	27	28	29	30	31	32	33	34	35	36	37	38
											Foci	1	1	1	1	1	1	1	3	3	3	3	3	0	0	0	0	0	0	0	0	0	0	0	0	0	0	0	0	0	0	0	0	0	0	0	0	0	0
											Image 5
											Cell no.	1	2	3	4	5	6	7	8	9	10	11	12	13	14	15	16	17	18	19	20	21	22	23	24	25	26	27	28	29	30	31	32	33	34	35	36	37	38
											Foci	1	1	1	2	2	2	2	2	3	3	3	0	0	0	0	0	0	0	0	0	0	0	0	0	0	0	0	0	0	0	0	0	0	0	0	0	0	0
											Image 6
											Cell no.	1	2	3	4	5	6	7	8	9	10	11	12	13	14	15	16	17	18	19	20	21	22	23	24	25	26	27	28	29	30	31	32	33	34
											Foci
											180628 BY4741 pPGALGFP-HSP104 pRS415-PGPDssa4SBDsw Heatshock 30 min
											Image 1
											Cell no.	1	2	3	4	5	6	7	8	9	10	11	12	13	14	15	16	17	18	19	20	21	22	23	24	25	26	27	28	29	30	31	32	33	34	35	36	37	38
											Foci	1	1	1	3	3	3	3	3	3	3	3	3	3	3	3	3	3	3	3	3	3	3	3	3	3	0	0	0	0	0	0	0	0	0	0	0	0	0
											Image 2
											Cell no.	1	2	3	4	5	6	7	8	9	10	11	12	13	14	15	16	17	18	19	20	21	22	23	24	25	26	27	28	29	30	31	32	33	34	35	36	37	38
											Foci	3	3	3	3	3	3	3	3	3	3	3	3	3	3	3	3	3	3	3	3	3	3	3	3	3	3	3	3	3	3	3	0	0	0	0	0	0	0
											Image 3
											Cell no.	1	2	3	4	5	6	7	8	9	10	11	12	13	14	15	16	17	18	19	20	21	22	23	24	25	26	27	28	29	30	31	32	33	34	35	36	37	38
											Foci	1	3	3	3	3	3	3	3	3	3	3	3	3	3	3	3	3	3	3	3	3	3	3	3	3	3	3	3	3	3	3	0	0	0	0	0	0	0
											Image 4
											Cell no.	1	2	3	4	5	6	7	8	9	10	11	12	13	14	15	16	17	18	19	20	21	22	23	24	25	26	27	28	29	30	31	32	33	34	35	36	37	38
											Foci	3	3	3	3	3	3	3	3	3	3	3	3	3	3	3	3	3	3	3	3	3	3	3	3	3	3	3	3	3	3	3	3	3	3	3	3	3	3
											Image 5
											Cell no.	1	2	3	4	5	6	7	8	9	10	11	12	13	14	15	16	17	18	19	20	21	22	23	24	25	26	27	28	29	30	31	32	33	34	35	36	37	38
											Foci	3	3	3	3	3	3	3	3	3	3	3	3	3	3	3	3	3	3	3	3	3	3	3	3	3	3	3	3	3	3	3	3	0	0	0	0	0	0
											180628 BY4741 pPGALGFP-HSP104 pRS415-PGPDssa4CTD+RCsw Control
											Image 1
											Cell no.	1	2	3	4	5	6	7	8	9	10	11	12	13	14	15	16	17	18	19	20	21	22	23	24	25	26	27	28	29	30	31	32	33	34	35	36	37	38
											Foci	1	1	1	1	1	2	2	2	3	3	0	0	0	0	0	0	0	0	0	0	0	0	0	0	0	0	0	0	0	0	0	0	0	0	0	0	0	0
											Image 2
											Cell no.	1	2	3	4	5	6	7	8	9	10	11	12	13	14	15	16	17	18	19	20	21	22	23	24	25	26	27	28	29	30	31	32	33	34	35	36	37	38
											Foci	1	1	1	1	1	1	1	2	2	2	2	2	2	2	2	2	2	0	0	0	0	0	0	0	0	0	0	0	0	0	0	0	0	0	0	0	0	0
											Image 3
											Cell no.	1	2	3	4	5	6	7	8	9	10	11	12	13	14	15	16	17	18	19	20	21	22	23	24	25	26	27	28	29	30	31	32	33	34	35	36	37	38
											Foci	1	1	1	1	1	2	2	2	2	2	2	2	3	3	0	0	0	0	0	0	0	0	0	0	0	0	0	0	0	0	0	0	0	0	0	0	0	0
											Image 4
											Cell no.	1	2	3	4	5	6	7	8	9	10	11	12	13	14	15	16	17	18	19	20	21	22	23	24	25	26	27	28	29	30	31	32	33	34	35	36	37	38
											Foci	1	1	1	1	1	1	1	1	2	2	2	2	2	3	3	3	3	0	0	0	0	0	0	0	0	0	0	0	0	0	0	0	0	0	0	0	0	0
											Image 5
											Cell no.	1	2	3	4	5	6	7	8	9	10	11	12	13	14	15	16	17	18	19	20	21	22	23	24	25	26	27	28	29	30	31	32	33	34	35	36	37	38
											Foci	1	1	1	1	1	1	1	2	3	3	3	3	3	3	3	0	0	0	0	0	0	0	0	0	0	0	0	0	0	0	0	0	0	0	0	0	0	0
											Image 6
											Cell no.	1	2	3	4	5	6	7	8	9	10	11	12	13	14	15	16	17	18	19	20	21	22	23	24	25	26	27	28	29	30	31	32	33	34
											Foci
											180628 BY4741 pPGALGFP-HSP104 pRS415-PGPDssa4CTD+RCsw Heatshock 30 min
											Image 1
											Cell no.	1	2	3	4	5	6	7	8	9	10	11	12	13	14	15	16	17	18	19	20	21	22	23	24	25	26	27	28	29	30	31	32	33	34	35	36	37	38
											Foci	3	3	3	3	3	3	3	3	3	3	3	3	3	3	3	3	3	3	3	3	3	3	3	3	3	3	3	3	3	3	0	0	0	0	0	0	0	0
											Image 2
											Cell no.	1	2	3	4	5	6	7	8	9	10	11	12	13	14	15	16	17	18	19	20	21	22	23	24	25	26	27	28	29	30	31	32	33	34	35	36	37	38
											Foci	3	3	3	3	3	3	3	3	3	3	3	3	3	3	3	3	3	3	3	3	3	3	3	3	3	3	3	3	3	3	3	3	0	0	0	0	0	0
											Image 3
											Cell no.	1	2	3	4	5	6	7	8	9	10	11	12	13	14	15	16	17	18	19	20	21	22	23	24	25	26	27	28	29	30	31	32	33	34	35	36	37	38
											Foci	3	3	3	3	3	3	3	3	3	3	3	3	3	3	3	3	3	3	3	3	3	3	3	3	3	3	3	3	3	3	3	3	3	3	0	0	0	0
											Image 4
											Cell no.	1	2	3	4	5	6	7	8	9	10	11	12	13	14	15	16	17	18	19	20	21	22	23	24	25	26	27	28	29	30	31	32	33	34	35	36	37	38
											Foci	2	3	3	3	3	3	3	3	3	3	3	3	3	3	3	3	3	3	3	3	3	3	3	3	3	3	3	3	3	3	3	3	3	3	3	3	3	3
											Image 5
											Cell no.	1	2	3	4	5	6	7	8	9	10	11	12	13	14	15	16	17	18	19	20	21	22	23	24	25	26	27	28	29	30	31	32	33	34	35	36	37	38
											Foci	3	3	3	3	3	3	3	3	3	3	3	3	3	3	3	3	3	3	3	33	3	3	3	3	3	3	3	3	3	3	3	3	3	3	3	3	3	3
											Image 6
											Cell no.	1	2	3	4	5	6	7	8	9	10	11	12	13	14	15	16	17	18	19	20	21	22	23	24	25	26	27	28	29	30	31	32	33	34
											Foci
[truncated: 11 more columns]

[truncated: 9 more sheets: 180628 DD w. pConst I-III, 180703 WT w. vector & pSSA1-4, 180703 WT w. pConst I-III, 180703 DD w. vector & pSSA1-4, 180703 DD w. pConst I-III, 180705 WT pE-1-4, 180705 WT pCI-III, 180705 ssa1-2DD pE-1-4, 180705 ssa1-DD pCI-III]
